# Supplementary material for: Genetic and Methylation Analysis of CTNNB1 in Benign and Malignant Melanocytic Lesions
Source: Cancers (Basel). 2022 Aug 23;14(17):4066. doi: 10.3390/cancers14174066 (PMC9454999; doi:10.3390/cancers14174066)
Supplement: Supplementary file 1 [file cancers-14-04066-s001.zip]

Archive with 8 entries (8 files):
- Supplementary Figure S1.pdf
- Supplementary Figure S2.pdf
- Supplementary Table S1.pdf
- Supplementary Table S2.xlsx
- Supplementary Table S3.txt
- Supplementary Table S4_MSigDB_Hallmark_2020_table.txt
- Supplementary Table S5.txt
- Supplementary_material.pdf
