# Supplementary material for: Genetic and Methylation Analysis of CTNNB1 in Benign and Malignant Melanocytic Lesions
Source: Cancers (Basel). 2022 Aug 23;14(17):4066. doi: 10.3390/cancers14174066 (PMC9454999; doi:10.3390/cancers14174066)
Supplement: Supplementary file 1 [file cancers-14-04066-s001.zip › Supplementary Table S2.xlsx]

## Sheet: Targeted NGS Panel
Supplemental Table S2A. Targeted next generation sequencing panel
Gene	Target Bases
BRAF	2860
NRAS	650
NF1	9900
KIT	3354
HRAS	567
KRAS	567
GNAQ	1220
GNA11	1220
CYSLTR2	1038
PTEN	1209
CDK4	909
TP53	1503
RAC1	776
ARID2	5505
ARID1A	6855
ARID1B	6747
SMARCA4	5043
MAP2K1	1179
MAP2K2	1200
CTNNB1	2343
PIK3CA	3204
EZH2	2253
IDH1	1242
FBXW7	2121
WT1	1566
PLCB4	3582
CDKN2A	501
BAP1	2187
SF3B1	3912
EIF1AX	432
PIK3R1	2172
MITF	1560
TERT	3396
hTERTProm	120
PPP6C	1026
CCND1	885

## Sheet: Oncogene Panel
Supplemental Table S2B. 611 oncogene Panel Genes
Gene
ABCB5
ABL1
ABL2
ACD
ACVR1
ACVR1B
ACVR1C
AKAP9
AKT1
AKT2
AKT3
ALK
ALOX12B
ANKRD11
ANKRD26
ANP32C
APC
AR
ARAF
ARFRP1
ARID1A
ARID1B
ARID2
ARID4B
ARID5A
ARID5B
ASIP
ASPM
ASXL1
ASXL2
ATM
ATR
ATRX
AURKA
AURKB
AXIN1
AXIN2
AXL
B2M
BAP1
BARD1
BBC3
BCL10
BCL2
BCL2L1
BCL2L11
BCL2L12
BCL2L2
BCL6
BCLAF1
BCOR
BCORL1
BCR
BIRC3
BLM
BMPR1A
BRAF
BRCA1
BRCA2
BRD4
BRIP1
BTG1
BTK
C11orf30
CALR
CARD11
CASP8
CBFB
CBL
CCND1
CCND2
CCND3
CCNE1
CD274
CD276
CD74
CD79A
CD79B
CDC42
CDC73
CDH1
CDK12
CDK4
CDK6
CDK8
CDKN1A
CDKN1B
CDKN2A
CDKN2B
CDKN2C
CEBPA
CENPA
CHD2
CHD4
CHD8
CHEK1
CHEK2
CIC
CREBBP
CRKL
CRLF2
CSF1R
CSF3R
CSNK1A1
CTCF
CTLA4
CTNNA1
CTNNB1
CUL3
CUX1
CXCL1
CXCR4
CYLD
CYP1B1
CYP7B1
CYSLTR2
DAXX
DCT
DCUN1D1
DCUN1D3
DDR2
DDX3X
DDX41
DHX15
DICER1
DIS3
DLG1
DNAJB1
DNMT1
DNMT3A
DNMT3B
DOT1L
DPP3
DYNC1I1
E2F1
E2F3
EED
EGFL7
EGFR
EIF1AX
EIF4A1
EIF4A2
EIF4E
EML4
EP300
EPCAM
EPHA3
EPHA5
EPHA7
EPHB1
ERBB2
ERBB3
ERBB4
ERCC1
ERCC2
ERCC3
ERCC4
ERCC5
ERG
ERRFI1
ESR1
ETS1
ETV1
ETV4
ETV5
ETV6
EWSR1
EZH2
FAM123B
FAM175A
FAM46C
FAM58A
FANCA
FANCC
FANCD2
FANCE
FANCF
FANCG
FANCI
FANCL
FAS
FAT1
FBXW7
FGF1
FGF10
FGF14
FGF19
FGF2
FGF23
FGF3
FGF4
FGF5
FGF6
FGF7
FGF8
FGF9
FGFR1
FGFR2
FGFR3
FGFR4
FH
FLCN
FLI1
FLT1
FLT3
FLT4
FOXA1
FOXL2
FOXO1
FOXP1
FRS2
FUBP1
FYN
GABRA6
GATA1
GATA2
GATA3
GATA4
GATA6
GEN1
GID4
GLI1
GNA11
GNA13
GNA14
GNAI2
GNAQ
GNAS
GPR124
GPS2
GREM1
GRIN2A
GRM3
GSK3B
H3F3A
H3F3B
H3F3C
HERC2
HGF
HIST1H1C
HIST1H2BD
HIST1H3A
HIST1H3B
HIST1H3C
HIST1H3D
HIST1H3E
HIST1H3F
HIST1H3G
HIST1H3H
HIST1H3I
HIST1H3J
HIST2H3A
HIST2H3C
HIST2H3D
HIST3H3
HLA-A
HLA-B
HLA-C
HNF1A
HNRNPK
HOXB13
HRAS
HSD3B1
HSP90AA1
ICOSLG
ID3
IDH1
IDH2
IFNGR1
IGF1
IGF1R
IGF2
IGF2R
IKBKE
IKZF1
IL10
IL7R
INHA
INHBA
INPP4A
INPP4B
INSR
IQGAP1
IRF2
IRF4
IRS1
IRS2
ITGA5
JAK1
JAK2
JAK3
JARID2
JUN
KAT6A
KDM5A
KDM5B
KDM5C
KDM6A
KDR
KEAP1
KEL
KIF5B
KIT
KLF4
KLHL6
KMT2A
KMT2B
KMT2C
KMT2D
KNSTRN
KRAS
LAMP1
LATS1
LATS2
LMO1
LRP1B
LYN
LZTR1
MAGI2
MALT1
MAP2K1
MAP2K2
MAP2K4
MAP3K1
MAP3K13
MAP3K14
MAP3K2
MAP3K4
MAP3K5
MAP3K8
MAP3K9
MAPK1
MAPK3
MAX
MC1R
MCL1
MDC1
MDM2
MDM4
MED12
MEF2B
MEN1
MET
MGA
MITF
MLH1
MLH3
MLL
MLLT3
MPL
MRE11A
MSH2
MSH3
MSH6
MST1
MST1R
MTOR
MUTYH
MYB
MYC
MYCL1
MYCN
MYD88
MYOD1
NAB2
NBN
NCOA3
NCOR1
NEGR1
NF1
NF2
NFE2L2
NFKBIA
NFKBIE
NKX2-1
NKX3-1
NOTCH1
NOTCH2
NOTCH3
NOTCH4
NPM1
NRAS
NRG1
NSD1
NTRK1
NTRK2
NTRK3
NUP93
NUTM1
OCA2
PAK1
PAK3
PAK7
PALB2
PARK2
PARP1
PAX3
PAX5
PAX7
PAX8
PBRM1
PCDHGA1
PDCD1
PDCD1LG2
PDGFRA
PDGFRB
PDK1
PDPK1
PGR
PHF6
PHOX2B
PIK3C2A
PIK3C2B
PIK3C2G
PIK3C3
PIK3CA
PIK3CB
PIK3CD
PIK3CG
PIK3R1
PIK3R2
PIK3R3
PIK3R4
PIKFYVE
PIM1
PKD2
PLA2G6
PLCB1
PLCB4
PLCE1
PLCG2
PLEKHG4
PLK2
PMAIP1
PMEL
PMS1
PMS2
PNRC1
POLD1
POLE
POLQ
POT1
PPARG
PPM1D
PPP2R1A
PPP2R2A
PPP2R2B
PPP2R5C
PPP3CA
PPP6C
PRAME
PRDM1
PREX2
PRKAR1A
PRKCD
PRKCI
PRKDC
PROS1
PRSS8
PTCH1
PTEN
PTPN11
PTPRD
PTPRF
PTPRJ
PTPRK
PTPRS
PTPRT
QKI
RAB35
RAC1
RAD21
RAD50
RAD51
RAD51B
RAD51C
RAD51D
RAD52
RAD54L
RAF1
RANBP2
RARA
RASA1
RASA2
RASA3
RB1
RBM10
RECQL4
REL
RET
RFWD2
RHEB
RHOA
RICTOR
RIT1
RNF43
ROS1
RPS6KA4
RPS6KB1
RPS6KB2
RPTOR
RQCD1
RUNX1
RUNX1T1
RYBP
SDHA
SDHAF2
SDHB
SDHC
SDHD
SETBP1
SETD2
SF3B1
SH2B3
SH2D1A
SHOC2
SHQ1
SLC1A4
SLC45A2
SLIT2
SLX4
SMAD2
SMAD3
SMAD4
SMARCA4
SMARCB1
SMARCD1
SMC1A
SMC3
SMO
SNCAIP
SOCS1
SOS1
SOS2
SOX10
SOX17
SOX2
SOX9
SPEN
SPOP
SPRED1
SPRED2
SPRY4
SPTA1
SRC
SRSF2
STAG1
STAG2
STAT3
STAT4
STAT5A
STAT5B
STK11
STK40
SUFU
SUZ12
SYK
TAF1
TAOK1
TAOK2
TBX3
TCEB1
TCF3
TCF7L2
TERC
TERF2
TERF2IP
TERT
TERT Promoter
TET1
TET2
TFE3
TFRC
TGFBR1
TGFBR2
TMEM127
TMPRSS2
TNFAIP3
TNFRSF14
TNRC6B
TOP1
TOP2A
TP53
TP63
TRAF2
TRAF7
TRRAP
TSC1
TSC2
TSHR
TUSC3
TYR
TYRP1
U2AF1
VEGFA
VHL
VTCN1
WISP3
WT1
XIAP
XPO1
XRCC2
YAP1
YES1
ZBTB2
ZBTB7A
ZFHX3
ZNF217
ZNF703
ZRSR2
