# Supplementary material for: Genetic and Methylation Analysis of CTNNB1 in Benign and Malignant Melanocytic Lesions
Source: Cancers (Basel). 2022 Aug 23;14(17):4066. doi: 10.3390/cancers14174066 (PMC9454999; doi:10.3390/cancers14174066)
Supplement: Supplementary file 1 [file cancers-14-04066-s001.zip › Supplementary Table S3.txt]

corr_gene	p	median_gr1	median_gr2	n_a	n_b	q_Bonf	q_FDR
20929	CTNNB1_Mut	0.000000000000000000000000000723143810639833	0	1	113	8	1.51339536690704e-23	1.51346768128811e-23
1433	AXIN2	0.0000133053712416238	3.00532628909	26.89816645605	113	8	0.278454809344703	0.116806046685379
11416	NKD1	0.0000203320154032277	1.24319215397	10.065866788465	113	8	0.425508418358749	0.116806046685379
887	APCDD1	0.0000223242480167001	10.2481815346	310.522712387	113	8	0.4672018624935	0.116806046685379
5568	FAM124A	0.0000353355544720953	1.65149389419	9.745833955235	113	8	0.73950248399201	0.147907563909297
3309	CISD1	0.0000529917085569795	13.5418484144	51.9913315736	113	8	1	0.172872430294044
16315	SLC24A4	0.0000578196288431511	2.02793299742	74.06213275445	113	8	1	0.172872430294044
14677	RNF144B	0.0000897127617266727	18.5730256831	70.64408577955	113	8	1	0.206159779472382
11027	NAA60	0.000102097469636732	55.0009498956	86.05162576855	113	8	1	0.206159779472382
6393	GAD1	0.000106098446084248	0.842922276666	16.81122254235	113	8	1	0.206159779472382
6389	GABRG3	0.0001092750649537	0.156158700027	20.6687378555	113	8	1	0.206159779472382
11635	NQO2	0.000121116890390744	20.6469810562	52.3845057314	113	8	1	0.206159779472382
13104	PLPPR4	0.000155967447800744	0.716483935166	40.4076193424	113	8	1	0.206159779472382
7772	HPGD	0.000176825592179639	25.8724879109	238.0878827775	113	8	1	0.206159779472382
7550	HMGB3P8	0.000194154980809174	0	0.6457285838385	113	8	1	0.206159779472382
13040	PLEKHA5	0.000208717022818312	72.3954945478	238.547173317	113	8	1	0.206159779472382
16857	SNX25	0.000208717022818312	30.9268928592	68.91317132355	113	8	1	0.206159779472382
17391	STXBP1	0.000208717022818312	72.8113816226	241.4403889645	113	8	1	0.206159779472382
8400	IPMK	0.000217475766391016	1.73670468622	5.210105194725	113	8	1	0.206159779472382
6820	GOLGA7B	0.000226278752296714	0.787271651279	3.394027185705	113	8	1	0.206159779472382
11403	NIPSNAP3A	0.000226567651216791	11.4409410451	21.03478420185	113	8	1	0.206159779472382
3228	CHN2	0.000245772505957932	10.7938735585	32.801487359	113	8	1	0.206159779472382
18824	TRIM32	0.00024586797313856	8.06327579915	17.43622280445	113	8	1	0.206159779472382
8733	KCNU1	0.000247222983987272	0	0.808908068962	113	8	1	0.206159779472382
13896	PTPMT1	0.000256105158899577	16.8670505043	31.13977425475	113	8	1	0.206159779472382
10973	MYO5A	0.000256111341501358	194.746588703	610.125118574	113	8	1	0.206159779472382
13595	PRKD3	0.000313459558045276	39.161433836	172.0874904705	113	8	1	0.242977595938133
19020	TTC13	0.000339601651901549	20.7219033457	38.9026535482	113	8	1	0.253840106165983
11062	NANOGP4	0.000381222419924971	1.39427070928	6.587697240265	113	8	1	0.257598736647345
58	ABCC2	0.000398080682278109	12.1967505941	151.6884660015	113	8	1	0.257598736647345
14037	RAB12	0.000398116881663842	25.3138664528	40.40488873	113	8	1	0.257598736647345
7840	HSDL1	0.000414142141880543	4.81882236718	9.76946691917	113	8	1	0.257598736647345
5915	FBXO38	0.000430787700447087	63.8386390003	93.4299961596	113	8	1	0.257598736647345
16739	SMPDL3A	0.000430787700447087	15.7968417211	47.21050693225	113	8	1	0.257598736647345
19918	XPNPEP1	0.000430787700447087	61.8558024952	135.2644338945	113	8	1	0.257598736647345
2990	CDYL	0.00046593785615466	148.995653876	295.334986113	113	8	1	0.266853474251889
16267	SLC16A6	0.000484472997201582	3.81647698258	62.37183677805	113	8	1	0.266853474251889
3835	CRYAB	0.000484515840296802	243.771581864	29.59959953625	113	8	1	0.266853474251889
19486	USP31	0.000503771688079265	5.94325286116	9.57217591097	113	8	1	0.267349646698437
10940	MYL12B	0.000523739094779298	135.358617398	208.763540623	113	8	1	0.267349646698437
19531	UTP4	0.000523739094779298	94.1718483088	149.3294225075	113	8	1	0.267349646698437
15097	RPL5P32	0.000539438206341937	0.0780793500134	3.396645917385	113	8	1	0.268807195726914
1151	ARSG	0.000565893242560125	5.47315351602	14.21231959475	113	8	1	0.27082062122932
7243	HARS2	0.000611203029518164	32.4977515262	50.0063447864	113	8	1	0.27082062122932
15189	RPP38	0.000611203029518164	14.1718509215	23.0575197336	113	8	1	0.27082062122932
8129	IGHV5.51	0.000644124275285364	2.78181834503	0	113	8	1	0.27082062122932
9200	LARP1	0.000659884217024497	483.047052089	792.7794823755	113	8	1	0.27082062122932
10938	MYL12A	0.000659884217024497	238.326264227	357.348895784	113	8	1	0.27082062122932
14607	RMDN2	0.000685403490125348	12.2255091404	27.5765458245	113	8	1	0.27082062122932
4333	DDX50P2	0.000697761370491075	0	0.03493132189265	113	8	1	0.27082062122932
16430	SLC34A1	0.000698630673126986	0	0.1571933063345	113	8	1	0.27082062122932
14726	RNF34	0.000712121028848822	39.4511263023	54.22738338855	113	8	1	0.27082062122932
11534	NOTUM	0.00074954599084582	0.0664987735188	2.07873180206	113	8	1	0.27082062122932
194	ACSL1	0.000768194738641198	21.7002794804	49.2687376959	113	8	1	0.27082062122932
7223	HADH	0.000768210596319394	36.4566694079	67.5883045332	113	8	1	0.27082062122932
10092	MCAM	0.000768210596319394	68.8588315076	11.56196946462	113	8	1	0.27082062122932
920	APOC4	0.000773800387723338	0.222730964493	0	113	8	1	0.27082062122932
6868	GPAT4	0.000797760233531178	172.985876252	331.7970153215	113	8	1	0.27082062122932
5626	FAM171B	0.000828192830085439	2.76584848183	11.67576617595	113	8	1	0.27082062122932
12726	PGBD1	0.000828344931985314	5.7054688924	11.9168118684	113	8	1	0.27082062122932
18673	TRAF5	0.000828344931985314	45.5080323247	76.0921162634	113	8	1	0.27082062122932
7778	HPS1	0.00082836183336659	38.4441111704	71.7601828598	113	8	1	0.27082062122932
10124	MCOLN3	0.00082836183336659	10.3592674571	93.9441097544	113	8	1	0.27082062122932
15994	SETP21	0.000828691257531189	0.253698193807	2.345164869225	113	8	1	0.27082062122932
2911	CDH3	0.000892677852709159	29.0519081643	238.301845846	113	8	1	0.27082062122932
133	ACADSB	0.000892839888823829	25.7976512594	60.26373668825	113	8	1	0.27082062122932
11083	NAPG	0.000892839888823829	27.4557782932	42.5277088796	113	8	1	0.27082062122932
46	ABCB10	0.000892857894061977	10.2137326883	19.2740788056	113	8	1	0.27082062122932
6435	GAN	0.000892857894061977	1.72973552668	2.84968860076	113	8	1	0.27082062122932
13862	PTGES3P3	0.000918609993009226	0.130078057674	0.977409071542	113	8	1	0.271989857030029
14663	RNF125	0.00096159912904494	17.0593540665	56.3119197245	113	8	1	0.271989857030029
18920	TRPM1	0.00096179081273046	44.1208861147	258.955487148	113	8	1	0.271989857030029
14100	RAB6B	0.0009619058352522	9.99810491452	57.3006538263	113	8	1	0.271989857030029
20412	ZNF382	0.00103489339248441	2.87101802091	5.68737910159	113	8	1	0.271989857030029
12345	PARG	0.00103601524662812	10.0650103236	14.20763211965	113	8	1	0.271989857030029
14593	RIPOR1	0.0010360356514859	50.2440212573	97.86989255435	113	8	1	0.271989857030029
20050	ZBTB33	0.0010360356514859	17.9346169084	27.36385220705	113	8	1	0.271989857030029
13977	PXK	0.00107498769856835	32.5673444205	67.4044005931	113	8	1	0.271989857030029
13480	PPP4R1	0.0010750087454716	47.3066375074	75.78460296385	113	8	1	0.271989857030029
19166	TXN	0.00111533415956926	123.607652941	281.4392277035	113	8	1	0.271989857030029
1642	BIK	0.00112616412837234	0.1533509852	4.39298861185	113	8	1	0.271989857030029
2077	C21orf91	0.00115696474282007	12.7416804287	68.80378627615	113	8	1	0.271989857030029
4673	DOLK	0.00115696474282007	7.47184925852	11.47699586785	113	8	1	0.271989857030029
17767	TCERG1L	0.00117486477615978	0	0.8203781252485	113	8	1	0.271989857030029
12053	OR51E1	0.00118399311672693	0.0728048761066	0.473232183752	113	8	1	0.271989857030029
11575	NPIPB14P	0.00119998185237376	21.1186213904	39.5002887196	113	8	1	0.271989857030029
6741	GMPR	0.00120018956214006	36.2786341088	124.262661192	113	8	1	0.271989857030029
20525	ZNF549	0.00120018956214006	4.71302198717	9.09077957141	113	8	1	0.271989857030029
3119	CFAP43	0.00124402132216814	0.789283269622	2.571011038975	113	8	1	0.271989857030029
6269	FSD1L	0.00124475879781534	13.5869477128	29.73086462075	113	8	1	0.271989857030029
12279	PAFAH1B1	0.00124485397690034	234.226261203	334.9553368995	113	8	1	0.271989857030029
12805	PHKB	0.00124485397690034	61.4081941982	97.9582901779	113	8	1	0.271989857030029
14201	RAP1GDS1	0.00124485397690034	34.911709457	54.6734252848	113	8	1	0.271989857030029
17498	SYCP1	0.00126144850724619	0	0.04099568294155	113	8	1	0.271989857030029
18985	TSPAN6	0.00129099968473883	9.36672561907	4.20043177147	113	8	1	0.271989857030029
6064	FHOD3	0.00133851770472147	9.13971538007	49.6850996592	113	8	1	0.271989857030029
10452	MLX	0.00133874523834208	45.3289523103	65.10963944725	113	8	1	0.271989857030029
10817	MTM1	0.00133874523834208	12.4615417964	23.1642300954	113	8	1	0.271989857030029
14428	RETSAT	0.00133874523834208	24.5839302059	70.203898359	113	8	1	0.271989857030029
5773	FAM76A	0.00133877052141581	14.4782890188	23.4006004555	113	8	1	0.271989857030029
12759	PHACTR4	0.00133877052141581	32.0918910737	50.97582838075	113	8	1	0.271989857030029
9125	KRT9	0.00135380052512194	0	0.11419301411225	113	8	1	0.271989857030029
1368	ATP6V0E2	0.00138788077335934	15.0742314366	33.94292845485	113	8	1	0.271989857030029
2444	CASZ1	0.00143907894725846	1.22422801655	5.602633679855	113	8	1	0.271989857030029
12223	P2RX4	0.00143907894725846	27.3073690516	59.5798845456	113	8	1	0.271989857030029
1364	ATP6V0D1	0.0014391594987082	39.9249110643	72.7268229559	113	8	1	0.271989857030029
1443	B3GALNT2	0.0014391594987082	18.8018380003	26.15624926835	113	8	1	0.271989857030029
2779	CD2AP	0.00143918634984215	33.527769869	51.21962341075	113	8	1	0.271989857030029
5741	FAM45A	0.00143918634984215	57.4278060184	129.2025615925	113	8	1	0.271989857030029
13737	PSEN2	0.00143918634984215	36.527992489	81.49041902705	113	8	1	0.271989857030029
12933	PIWIL1	0.00144869519646832	0	0.12909041726725	113	8	1	0.271989857030029
7803	HS3ST2	0.00149140335731695	0.85673679698	9.6646409902	113	8	1	0.271989857030029
9630	LRP2BP	0.00149140335731695	1.34269438936	3.45847157833	113	8	1	0.271989857030029
8513	ITGB3	0.00149195662032105	22.2465859276	6.205934599065	113	8	1	0.271989857030029
16002	SETSIP	0.00152335882031359	0.1314437016	0.5346589058945	113	8	1	0.271989857030029
16942	SPA17	0.00154593452271768	4.82573003391	10.4174079929	113	8	1	0.271989857030029
8460	IRX5	0.00154639050539613	2.73446653352	6.68834170556	113	8	1	0.271989857030029
4476	DIRC2	0.00154647601180885	9.7950638944	21.8869787306	113	8	1	0.271989857030029
7208	H3F3AP4	0.00154650451462437	198.673322379	340.001748476	113	8	1	0.271989857030029
1273	ATG4B	0.00160285441815271	70.9364529937	148.003482655	113	8	1	0.277240827417505
15713	SCML1	0.00160285441815271	5.49936366412	11.93956695905	113	8	1	0.277240827417505
17541	SYT14	0.00166009131335608	4.21885513926	45.00896209285	113	8	1	0.284517169932133
2876	CDC42P6	0.00178353635006802	3.02547991108	5.072812759125	113	8	1	0.284517169932133
4844	DYNLRB1	0.00178356842118942	123.789951925	213.605390742	113	8	1	0.284517169932133
4242	DCLK3	0.00182942519072141	0.0432109896263	0.4935922429405	113	8	1	0.284517169932133
7527	HMGA2	0.00184717869915693	12.8070304583	0.849482663195	113	8	1	0.284517169932133
1689	BMPR2	0.00184783904857325	32.2161576772	72.66257358785	113	8	1	0.284517169932133
8872	KIF21A	0.00184783904857325	11.7487445374	23.8552634504	113	8	1	0.284517169932133
11069	NANS	0.00184783904857325	36.5889717736	63.36915123325	113	8	1	0.284517169932133
17516	SYNE2	0.00184783904857325	165.715418647	371.407330042	113	8	1	0.284517169932133
14105	RAB9A	0.00191389141202741	26.4452502683	35.7801769342	113	8	1	0.284517169932133
3764	CPT2	0.00191423134473048	14.8543874351	19.54028017765	113	8	1	0.284517169932133
8849	KIAA1841	0.00191423134473048	21.5742764087	41.72011294895	113	8	1	0.284517169932133
11949	OPTN	0.00191423134473048	68.9644401191	142.54002401	113	8	1	0.284517169932133
14231	RASAL2	0.00191423134473048	27.6402069557	47.6036286827	113	8	1	0.284517169932133
15701	SCGB2A2	0.00194155576109727	0	10.164878623575	113	8	1	0.284517169932133
1856	C10orf10	0.00198266791566032	2.79579127794	0.6436786633915	113	8	1	0.284517169932133
17384	STX3	0.00198277289374302	84.2450242499	166.0324508115	113	8	1	0.284517169932133
758	ANKRD27	0.00198280788721542	27.3484221102	51.6460622319	113	8	1	0.284517169932133
4266	DCUN1D4	0.00198280788721542	54.8337476023	75.0166562888	113	8	1	0.284517169932133
9940	MAP1LC3B	0.00205359681226569	52.2306387158	118.9830648205	113	8	1	0.284517169932133
13787	PSMD10	0.00205359681226569	11.4443266426	17.0764315825	113	8	1	0.284517169932133
8868	KIF1BP	0.00205363282922071	15.6779845425	26.0919025335	113	8	1	0.284517169932133
19638	VPS13A	0.00205363282922071	30.3789915218	72.92267931485	113	8	1	0.284517169932133
20240	ZMYND11	0.00205363282922071	74.7728008123	113.760238517	113	8	1	0.284517169932133
20501	ZNF518A	0.00205363282922071	12.7888372977	22.45925904375	113	8	1	0.284517169932133
5593	FAM149B1P1	0.00207539590036452	0	0.04687072738515	113	8	1	0.284517169932133
18201	TMEM138	0.00212640128908012	28.5840696378	61.99809913435	113	8	1	0.284517169932133
12283	PAG1	0.00212673486412863	8.9851952966	22.61254759705	113	8	1	0.284517169932133
3950	CTNNA1	0.00212677193004316	434.202866713	709.603240527	113	8	1	0.284517169932133
5354	ERICH4	0.00220085199272938	0	0.1833372214675	113	8	1	0.284517169932133
1077	ARL3	0.00220214002497201	1.81349184351	4.121581683605	113	8	1	0.284517169932133
2159	C5orf30	0.00220214002497201	6.02922595713	11.902749889865	113	8	1	0.284517169932133
6622	GID4	0.00220214002497201	15.5618643341	25.3526175976	113	8	1	0.284517169932133
2303	CACUL1	0.00220225444500412	37.1720080447	76.6077895074	113	8	1	0.284517169932133
2840	CDC123	0.0022022925858381	78.4402119514	111.791294925	113	8	1	0.284517169932133
10920	MYEF2	0.0022022925858381	32.9990407779	110.8139559345	113	8	1	0.284517169932133
13687	PRRC2C	0.0022022925858381	234.956307927	345.156766838	113	8	1	0.284517169932133
14005	QPCT	0.0022022925858381	114.371096799	954.3163370865	113	8	1	0.284517169932133
17136	SRP14	0.0022022925858381	136.302007284	234.7201908235	113	8	1	0.284517169932133
18874	TRIM9	0.0022022925858381	7.704966625	1.09700488194	113	8	1	0.284517169932133
19884	WWC3	0.0022022925858381	17.2098443852	32.51042723295	113	8	1	0.284517169932133
9792	LY6E.DT	0.00222844191349186	0.28845465566	0.02240617392265	113	8	1	0.285770313411032
16459	SLC35G1	0.00227889063310065	1.31287199166	2.63149814334	113	8	1	0.285770313411032
14986	RPL26L1	0.00228010689436767	24.4455026291	45.7909593655	113	8	1	0.285770313411032
4056	CYB5B	0.00228026386065471	28.4836413239	57.4513596642	113	8	1	0.285770313411032
12297	PAK1IP1	0.00228026386065471	38.9366985972	78.94738750435	113	8	1	0.285770313411032
12102	OR7A5	0.00235983252535304	0.9695270687	23.31493059645	113	8	1	0.290636900940401
13026	PLD1	0.0023607161472381	24.2835481866	58.27914778585	113	8	1	0.290636900940401
1518	BAZ1A	0.00236075651774419	32.872592751	51.3977125095	113	8	1	0.290636900940401
4357	DEGS1	0.00244384305113256	50.8484866532	98.85151311515	113	8	1	0.292269664098019
6086	FKBP15	0.00244384305113256	25.6410839064	42.1037394175	113	8	1	0.292269664098019
8388	INTS6	0.00244384305113256	30.3082592346	49.50001701065	113	8	1	0.292269664098019
16770	SNCA	0.00244384305113256	130.835241805	300.444178166	113	8	1	0.292269664098019
19224	UBAP2L	0.00244384305113256	415.17585458	668.626801223	113	8	1	0.292269664098019
3946	CTH	0.00252917063818114	9.78379884207	24.84168366915	113	8	1	0.294592167052034
10569	MPV17L2	0.00252917063818114	13.2092456096	21.06900683945	113	8	1	0.294592167052034
436	AGA	0.00252959771744896	19.053586054	39.1943477582	113	8	1	0.294592167052034
19762	WDR26	0.00252959771744896	93.0145980162	182.8124318455	113	8	1	0.294592167052034
7533	HMGB1P20	0.00255141750018771	0	0.1696794469105	113	8	1	0.294592167052034
16938	SP5	0.00260430449749368	0.0761189577176	1.24077283622	113	8	1	0.294592167052034
6663	GK	0.00261805264597269	29.5651594312	63.84756968825	113	8	1	0.294592167052034
17809	TDG	0.00261805264597269	18.130403028	28.91761481965	113	8	1	0.294592167052034
14042	RAB18	0.0026180965680003	71.7174477839	110.9206782495	113	8	1	0.294592167052034
18539	TOGARAM1	0.0026180965680003	37.8156358744	64.8769057573	113	8	1	0.294592167052034
19383	UNC13B	0.0026180965680003	22.07102005	38.45684804695	113	8	1	0.294592167052034
6399	GADL1	0.00267616278323719	0	0.0556809206313	113	8	1	0.297455210063093
3447	CLTA	0.00270941748108236	102.361721603	149.620216128	113	8	1	0.297455210063093
8044	IFT74	0.00270941748108236	13.5261004465	28.81346231035	113	8	1	0.297455210063093
19654	VPS35	0.00270941748108236	58.2584254728	89.44688108885	113	8	1	0.297455210063093
9089	KRT40	0.00271460390472793	0	0.05614671813515	113	8	1	0.297455210063093
19753	WDR11	0.00280359376093319	58.3150051894	91.04971308895	113	8	1	0.299097282607293
1941	C16orf70	0.0028036401945171	20.9665456783	31.46793524565	113	8	1	0.299097282607293
10874	MUCL1	0.00285156437990332	0	18.08157943575	113	8	1	0.299097282607293
8126	IGHV4.59	0.00286205304688084	6.55521114447	0.2747305477645	113	8	1	0.299097282607293
8644	KCNA4	0.00286734065199735	0	0.0596778608856	113	8	1	0.299097282607293
6472	GAPDHS	0.00289817396199764	9.66644213387	0.773538133645	113	8	1	0.299097282607293
3632	COMMD3	0.00290079860435157	32.8377373745	56.0803385736	113	8	1	0.299097282607293
8245	IL16	0.00290079860435157	27.9801015991	92.9074576304	113	8	1	0.299097282607293
16358	SLC25A4	0.00290079860435157	15.9375393867	36.44480501675	113	8	1	0.299097282607293
17352	STPG1	0.00290079860435157	4.7985451584	9.597477493165	113	8	1	0.299097282607293
2198	C7orf33	0.00291023791052405	0	0.0982862044155	113	8	1	0.299097282607293
9564	LMX1B	0.00293628919285652	0.364762634591	1.726089967225	113	8	1	0.299097282607293
14600	RLBP1	0.00297371856869752	2.14613225628	0.179249391381	113	8	1	0.299097282607293
11878	OCA2	0.0029930302700762	1.25068269036	27.2779275828	113	8	1	0.299097282607293
20726	ZNF799	0.00300013825965431	3.08489345113	5.77518200129	113	8	1	0.299097282607293
7637	HNRNPA1P50	0.0030006288397441	6.05729438441	20.9208015485	113	8	1	0.299097282607293
8982	KLHL7	0.0030010704030788	49.0054627351	87.0655803845	113	8	1	0.299097282607293
9181	LAMTOR1	0.00300111946808407	30.3276284221	44.01617743115	113	8	1	0.299097282607293
13663	PRR14	0.00300111946808407	34.5255807114	54.76564086085	113	8	1	0.299097282607293
18580	TP53	0.00310454509727515	34.9714010286	79.0531367179	113	8	1	0.306485963872036
19351	UGCG	0.00310454509727515	77.1266132153	155.933579094	113	8	1	0.306485963872036
5129	EIF5P1	0.00319641041389782	0.282548921541	1.110311957155	113	8	1	0.309706658285766
4392	DFFB	0.00321069254955666	4.28060232425	7.955370486205	113	8	1	0.309706658285766
8966	KLHL29	0.00321100345268678	3.26430816076	1.0748040374925	113	8	1	0.309706658285766
4116	CYP2U1	0.00321115891098529	5.74959345841	11.09577649665	113	8	1	0.309706658285766
8296	IL6R	0.00321115891098529	29.2201334832	58.06879457775	113	8	1	0.309706658285766
12131	OR8G5	0.00329705160873993	0	0.510638594856	113	8	1	0.31452270726366
20796	ZNRF3	0.00332067346447552	2.76610540735	6.64673055439	113	8	1	0.31452270726366
2508	CCAR1	0.0033212059011548	62.7680461831	90.06021201625	113	8	1	0.31452270726366
19665	VPS4B	0.0033212059011548	38.4592237928	56.5602887528	113	8	1	0.31452270726366
2843	CDC14C	0.00336507731975248	0.0510016039239	0.126997018526	113	8	1	0.317241906419368
19733	WASHC4	0.00343462219600516	81.527496334	134.239321369	113	8	1	0.317575523123292
17381	STX1A	0.0035504294929992	6.60727434949	2.25591096359	113	8	1	0.317575523123292
18043	TIMM22	0.0035509913693959	3.08567977441	4.521027875925	113	8	1	0.317575523123292
102	ABHD6	0.00355149710290554	5.36080249208	12.3913801282	113	8	1	0.317575523123292
13836	PTCD3	0.00355155329813484	134.399103679	197.950829373	113	8	1	0.317575523123292
19264	UBE2Q1	0.00355155329813484	66.730043587	111.343782983	113	8	1	0.317575523123292
19554	VAPA	0.00355155329813484	225.984933286	274.8251228165	113	8	1	0.317575523123292
4490	DKK4	0.00360727250680016	0	0.186222534251	113	8	1	0.317575523123292
10595	MROH2B	0.00360948739740323	0	0.07222158788775	113	8	1	0.317575523123292
212	ACTBP1	0.00366699202787113	0	0.02512298132425	113	8	1	0.317575523123292
16952	SPAG4	0.00367007513095717	4.13272420914	1.16190995553	113	8	1	0.317575523123292
5277	EPB41L5	0.00367203729623727	16.4765539721	29.1713745296	113	8	1	0.317575523123292
14374	RCOR3	0.00367203729623727	96.2400552491	177.304653897	113	8	1	0.317575523123292
15037	RPL35P5	0.00367203729623727	3.55009489368	6.64256798214	113	8	1	0.317575523123292
19160	TWSG1	0.00367203729623727	17.8988525423	33.2975559976	113	8	1	0.317575523123292
3677	CORO1C	0.00367209501628538	193.57620602	337.9813184875	113	8	1	0.317575523123292
9909	MALT1	0.00367209501628538	16.2704272121	29.45792486765	113	8	1	0.317575523123292
14655	RNF111	0.00367209501628538	74.1586513654	116.239155426	113	8	1	0.317575523123292
15555	S100A11	0.00367209501628538	219.348262241	530.8684520985	113	8	1	0.317575523123292
15619	SAR1A	0.00367209501628538	90.7077655516	136.135411129	113	8	1	0.317575523123292
17230	ST3GAL1	0.00379610820693243	4.035172801	2.220977651205	113	8	1	0.322794220569818
20809	ZSCAN16	0.00379628604077409	5.31873331781	11.21948217175	113	8	1	0.322794220569818
10445	MLLT10	0.00379634531980127	50.9773923958	83.85899775645	113	8	1	0.322794220569818
15669	SCARB1	0.00379634531980127	32.0850332373	75.5857145923	113	8	1	0.322794220569818
18841	TRIM48	0.00380955480341847	0.0187082965177	4.729596873325	113	8	1	0.322794220569818
14462	RFX3	0.00392416088524937	11.1686957349	16.60602607115	113	8	1	0.327395202262992
6789	GNPAT	0.0039244043727554	40.2285189125	53.96271041415	113	8	1	0.327395202262992
18079	TLE1P1	0.00393101067100488	0.753369036195	1.75435513072	113	8	1	0.327395202262992
16566	SLC7A11	0.0040551246419725	1.06637290151	11.7772928801	113	8	1	0.327395202262992
5312	EPS15L1	0.00405637456815471	23.1178794501	31.23017896855	113	8	1	0.327395202262992
8359	INPP4B	0.00405637456815471	53.0656522905	108.3383824445	113	8	1	0.327395202262992
14103	RAB8A	0.00405637456815471	56.758357817	83.9684444951	113	8	1	0.327395202262992
8683	KCNJ10	0.00414885792370574	0.258579305821	0.01053475867775	113	8	1	0.327395202262992
6495	GATA6	0.00419011507941525	1.8653990244	5.70219597595	113	8	1	0.327395202262992
9038	KPTN	0.00419107734444637	4.39263949803	2.601001920895	113	8	1	0.327395202262992
16881	SOCS3	0.00419210390057942	1.19639656162	0.3630786782045	113	8	1	0.327395202262992
5834	FANCM	0.00419229639595457	13.0430254306	19.2012613185	113	8	1	0.327395202262992
18452	TNFAIP1	0.00419229639595457	25.023285826	48.47314395205	113	8	1	0.327395202262992
139	ACAT1	0.00419236056220946	80.5822174938	136.1656246595	113	8	1	0.327395202262992
2809	CD55	0.00419236056220946	84.4627710222	156.549180525	113	8	1	0.327395202262992
2861	CDC42	0.00419236056220946	283.310076536	391.770183102	113	8	1	0.327395202262992
4276	DDHD2	0.00419236056220946	105.070136464	155.1643318025	113	8	1	0.327395202262992
4327	DDX46	0.00419236056220946	53.0694651612	71.8115468863	113	8	1	0.327395202262992
6678	GLE1	0.00419236056220946	23.9352153505	43.1855377185	113	8	1	0.327395202262992
6738	GMNN	0.00419236056220946	25.9588745917	44.5468854303	113	8	1	0.327395202262992
16875	SNX9	0.00419236056220946	29.6151649868	55.53167302615	113	8	1	0.327395202262992
4934	EEF1A1P25	0.00431365464984899	0.835241116849	1.72009454957	113	8	1	0.329097522106561
16322	SLC25A14	0.00433181066236694	15.274893444	27.7858320357	113	8	1	0.329097522106561
10001	MAPK8	0.00433220584325744	32.9350465056	53.03691860445	113	8	1	0.329097522106561
10546	MPHOSPH6	0.00433220584325744	27.0108260925	49.5025744652	113	8	1	0.329097522106561
10780	MTAP	0.00433220584325744	45.9617970974	73.11178757735	113	8	1	0.329097522106561
19603	VEPH1	0.00433220584325744	18.6006867288	120.8136288945	113	8	1	0.329097522106561
11310	NES	0.00433246930864931	44.8214157257	15.5206343566	113	8	1	0.329097522106561
17552	SYT9	0.00433995489996707	0	0.257253326843	113	8	1	0.329097522106561
18134	TMC5	0.00446346035254701	0.0472647287057	0.6552436736675	113	8	1	0.333434727536771
14541	RHOQP1	0.00447302510922018	3.29505127319	5.84144062801	113	8	1	0.333434727536771
20554	ZNF575	0.00447613406933505	1.89547677638	3.23610719323	113	8	1	0.333434727536771
12992	PLAA	0.0044768100930686	19.7585415208	35.4048450276	113	8	1	0.333434727536771
18567	TOPORS	0.0044768100930686	14.3354255975	21.1805846902	113	8	1	0.333434727536771
2569	CCDC173	0.00461405482586191	0.355900332817	0.7410917365795	113	8	1	0.339673599293538
9439	LINC01124	0.00461737117408536	0	0.0837387770387	113	8	1	0.339673599293538
6668	GLA	0.00462549456728264	22.9369195759	39.82991429505	113	8	1	0.339673599293538
11667	NRBP1	0.00462549456728264	86.4492999363	136.924025221	113	8	1	0.339673599293538
16715	SMIM27	0.00477792487876885	6.82771641055	11.19896612097	113	8	1	0.344869273260582
6750	GNAI1	0.0047783520145353	10.3294698344	33.44243512805	113	8	1	0.344869273260582
10349	MID1	0.00477856559049404	15.2199968704	28.3213021393	113	8	1	0.344869273260582
13465	PPP2R2D	0.00477856559049404	10.3468476001	13.24420133525	113	8	1	0.344869273260582
19669	VPS53	0.00477863678367666	50.5192800201	81.24113657705	113	8	1	0.344869273260582
9097	KRT75	0.00488388691008618	0	0.1429381599305	113	8	1	0.347855005861247
1919	C14orf28	0.00493489245155772	1.83022989219	3.432530932525	113	8	1	0.347855005861247
19140	TULP3	0.00493628018486791	22.109195301	33.86059034905	113	8	1	0.347855005861247
20424	ZNF398	0.00493628018486791	9.02616960033	14.3224443437	113	8	1	0.347855005861247
1125	ARPC2	0.00493635322952795	242.194795723	358.0101958775	113	8	1	0.347855005861247
6072	FIGN	0.00493635322952795	4.70630543706	11.4825947551	113	8	1	0.347855005861247
15781	SDHB	0.00493635322952795	108.329128756	192.2629837865	113	8	1	0.347855005861247
9811	LYPD3	0.00509456744228424	0.435363836945	3.77620278516	113	8	1	0.351716437864079
8912	KIT	0.00509868792617957	20.536078382	135.4876753865	113	8	1	0.351716437864079
10027	MARCH7	0.00509876286128155	70.7785698887	91.2830943696	113	8	1	0.351716437864079
13228	POLR2B	0.00509876286128155	118.422018495	161.888901627	113	8	1	0.351716437864079
344	ADGRB1	0.00526168365594995	2.17229326828	0.43416170007	113	8	1	0.351716437864079
1599	BEAN1	0.00526329723305201	2.14774384514	4.27947321673	113	8	1	0.351716437864079
864	AP3M1	0.00526591027371969	23.5047002293	43.9509012965	113	8	1	0.351716437864079
13824	PSRC1	0.00526591027371969	3.97812510607	1.80275824306	113	8	1	0.351716437864079
1672	BMI1	0.00526598713875926	112.432469029	241.550571278	113	8	1	0.351716437864079
2934	CDK17	0.00526598713875926	50.71477913	82.8308362027	113	8	1	0.351716437864079
6484	GAS2L3	0.00526598713875926	63.4952513557	119.723201947	113	8	1	0.351716437864079
11587	NPL	0.00526598713875926	42.0398288585	107.0699962955	113	8	1	0.351716437864079
16316	SLC24A5	0.00526598713875926	81.4045543407	275.343963773	113	8	1	0.351716437864079
19194	TYRP1	0.00526598713875926	59.6546331389	1188.764738435	113	8	1	0.351716437864079
9109	KRT8P31	0.00538219920118872	0	0.07791070693615	113	8	1	0.351716437864079
2696	CCNJ	0.00543657347916325	4.1063511121	7.03820413566	113	8	1	0.351716437864079
6665	GK3P	0.00543736173766224	3.02496928012	5.322815699185	113	8	1	0.351716437864079
19794	WDR63	0.00543783472305913	3.83548857282	48.57288005705	113	8	1	0.351716437864079
8591	JPT2	0.00543807122427869	50.8462942151	99.5763096518	113	8	1	0.351716437864079
9637	LRP8	0.00543807122427869	12.4921455186	21.59530950115	113	8	1	0.351716437864079
19089	TTYH2	0.00543807122427869	30.3777668055	104.6683300676	113	8	1	0.351716437864079
8897	KIFAP3	0.00543815005928093	31.685875095	44.21918820065	113	8	1	0.351716437864079
10102	MCF2L	0.00543815005928093	26.7838553411	129.3797125735	113	8	1	0.351716437864079
16826	SNRPGP5	0.00552970748327562	1.53887994527	3.296855746475	113	8	1	0.351716437864079
11743	NTN1	0.00556055087781284	0.173917982317	0.9618197528405	113	8	1	0.351716437864079
6814	GOLGA6L3	0.0056108518273432	3.235055703	9.891145874555	113	8	1	0.351716437864079
8978	KLHL41	0.0056108518273432	1.24558510255	4.096850018475	113	8	1	0.351716437864079
5477	EXTL1	0.00561376140280942	9.6303870109	0.8218769798385	113	8	1	0.351716437864079
5565	FAM122A	0.00561505481344344	3.99642312775	5.244622435635	113	8	1	0.351716437864079
4899	ECSIT	0.00561529734615931	11.1745949139	8.035661432195	113	8	1	0.351716437864079
10948	MYL9	0.00561529734615931	17.4921524306	59.31726664455	113	8	1	0.351716437864079
12990	PLA2G7	0.00561529734615931	7.8809959195	31.4647429993	113	8	1	0.351716437864079
2867	CDC42EP3	0.00561537819167666	12.194520306	23.75113227135	113	8	1	0.351716437864079
3909	CSTF1	0.00561537819167666	24.560833008	32.43673659735	113	8	1	0.351716437864079
9177	LAMP1	0.00561537819167666	84.5872480884	139.1200989315	113	8	1	0.351716437864079
11888	ODC1	0.00561537819167666	22.9129925666	9.503792227625	113	8	1	0.351716437864079
12923	PITPNA	0.00561537819167666	75.3978616783	116.258016098	113	8	1	0.351716437864079
11877	OC90	0.00563377487941583	0	0.0322726043168	113	8	1	0.351716437864079
19267	UBE2Q2L	0.0056990574633684	5.14013293331	2.008788464135	113	8	1	0.351716437864079
4079	CYGB	0.00570511334406722	3.46720145931	1.654770551025	113	8	1	0.351716437864079
13825	PSTK	0.00579697176820615	2.90977495643	4.4473326073	113	8	1	0.351716437864079
13895	PTPDC1	0.00579771781305814	6.16650838394	9.81961671637	113	8	1	0.351716437864079
16612	SLF2	0.00579771781305814	23.1214635151	40.29956476145	113	8	1	0.351716437864079
959	ARAP3	0.00579780071016806	8.51788699999	4.358474980775	113	8	1	0.351716437864079
4769	DSTYK	0.00579780071016806	5.82612153432	10.93367540335	113	8	1	0.351716437864079
14039	RAB14	0.00579780071016806	35.3161926586	49.49690750585	113	8	1	0.351716437864079
16629	SLK	0.00579780071016806	22.4639153892	30.87185390915	113	8	1	0.351716437864079
18369	TMEM63B	0.00579780071016806	43.4641715074	70.2449957641	113	8	1	0.351716437864079
10209	MEI1	0.00597535527286576	2.70536073268	0.6254208988075	113	8	1	0.355492024264694
15941	SERPINA9	0.00597663058291632	0	0.3610125346685	113	8	1	0.355492024264694
15528	RUNX3	0.00598469955457487	12.4344200552	30.5833756802	113	8	1	0.355492024264694
8001	IFI27L1	0.00598520947082043	5.59438915976	8.88142227041	113	8	1	0.355492024264694
8489	ITGA10	0.0059854644377935	5.98243220221	1.730756486935	113	8	1	0.355492024264694
1200	ASH2L	0.00598554942809567	38.0094480882	55.3191817704	113	8	1	0.355492024264694
5114	EIF4EP3	0.00599379517660843	0	0.2411957069135	113	8	1	0.355492024264694
11237	NDUFB4P2	0.00599592357807048	0.411204965218	1.59694566705	113	8	1	0.355492024264694
8121	IGHV4.28	0.00603827446727586	0.12750400981	0	113	8	1	0.356991656287052
10917	MYCT1	0.00617388081909775	0.989546450328	3.24394189866	113	8	1	0.357743951855843
7702	HNRNPRP1	0.00617570982985434	4.59286722187	12.5757826234	113	8	1	0.357743951855843
4038	CXXC5	0.00617867170585651	13.9414104718	7.420196607835	113	8	1	0.357743951855843
7085	GSTA4	0.00617867170585651	11.2457801948	24.33464126065	113	8	1	0.357743951855843
11809	NUP214	0.00617875883146975	91.4327793668	137.9450537455	113	8	1	0.357743951855843
13393	PPIP5K2	0.00617875883146975	87.3390110807	150.945023992	113	8	1	0.357743951855843
19933	XRCC5	0.00617875883146975	176.665426196	230.0781348545	113	8	1	0.357743951855843
7601	HNF4G	0.00618774478340174	0.106801873852	0	113	8	1	0.357743951855843
12224	P2RX5	0.0062700468085443	0.936740859353	0.26950352619145	113	8	1	0.361503607867834
17213	ST13P11	0.00637340316549781	0.365157953115	1.691169183995	113	8	1	0.361718732061185
15917	SERAC1	0.00637720890211505	6.10699157904	12.7363182155	113	8	1	0.361718732061185
3685	COX10	0.00637747680876187	28.4231673958	36.34068262285	113	8	1	0.361718732061185
7196	H2AFJ	0.00637747680876187	11.0930522197	21.4081536782	113	8	1	0.361718732061185
13194	POFUT2	0.00637747680876187	24.5759148655	13.8456194794	113	8	1	0.361718732061185
14172	RALGPS1	0.00637747680876187	7.83380799222	13.061902458	113	8	1	0.361718732061185
2753	CD164L2	0.00643791918899121	0	0.11314604789955	113	8	1	0.363121361050658
17350	STOX1	0.00657113309546649	0.876428196003	2.543963545945	113	8	1	0.363121361050658
20168	ZFP1	0.00658119598589596	5.31275154241	8.365733106745	113	8	1	0.363121361050658
12922	PITHD1	0.00658201967717371	21.2428693617	27.78747626715	113	8	1	0.363121361050658
830	ANXA2	0.00658211120182413	492.656884486	1199.941335115	113	8	1	0.363121361050658
5513	FABP5	0.00658211120182413	108.373648196	260.731533965	113	8	1	0.363121361050658
14109	RABEP1	0.00658211120182413	56.9004911982	77.08204887835	113	8	1	0.363121361050658
15424	RRAGC	0.00658211120182413	23.3409153404	40.35397396525	113	8	1	0.363121361050658
16777	SNHG1	0.00658211120182413	24212.5142761	14953.37985445	113	8	1	0.363121361050658
18285	TMEM217	0.0067499336340943	0.403353710526	0.842934516953	113	8	1	0.363121361050658
2001	C1QBPP2	0.00678128698328826	1.83419719609	3.832362537825	113	8	1	0.363121361050658
10570	MPZ	0.00678128698328826	6.32190811279	0.24132744181175	113	8	1	0.363121361050658
3657	COPS8	0.0067924430137822	65.0890574387	115.750027457	113	8	1	0.363121361050658
7689	HNRNPH2	0.0067924430137822	22.9813757495	29.5421279472	113	8	1	0.363121361050658
12885	PIK3CD	0.0067924430137822	21.3670794746	36.6620661313	113	8	1	0.363121361050658
19288	UBE3B	0.0067924430137822	23.7361107801	30.8532531447	113	8	1	0.363121361050658
564	AKTIP	0.00679253680317795	17.3657849186	27.432113926	113	8	1	0.363121361050658
2277	CACHD1	0.00679253680317795	6.26356442924	13.33683581415	113	8	1	0.363121361050658
11378	NHSL1	0.00679253680317795	27.9682625009	63.2014688456	113	8	1	0.363121361050658
13582	PRKCA	0.00679253680317795	17.2532343724	5.949626633505	113	8	1	0.363121361050658
15241	RPS19BP1	0.00679253680317795	17.1353200247	10.222022026915	113	8	1	0.363121361050658
4457	DHX9P1	0.00680732263505989	0.0161245865535	0.06136152739075	113	8	1	0.363121361050658
15171	RPL9P30	0.0069974615914435	0.952466576547	2.205043833585	113	8	1	0.363121361050658
2353	CAMKMT	0.00700802747250427	5.75393238598	9.59209270461	113	8	1	0.363121361050658
5829	FANCE	0.00700860403518277	5.87437226871	9.85835325104	113	8	1	0.363121361050658
10285	MFHAS1	0.0070088923259051	7.79873860792	13.505568437	113	8	1	0.363121361050658
17331	STK38	0.0070088923259051	11.9171700572	18.25358362965	113	8	1	0.363121361050658
2162	C5orf42	0.00700898842420261	38.4586337309	50.78609031465	113	8	1	0.363121361050658
5965	FCHO2	0.00700898842420261	48.6927164971	86.34584062055	113	8	1	0.363121361050658
6900	GPNMB	0.00700898842420261	645.337943446	1208.8054453	113	8	1	0.363121361050658
14112	RABGAP1	0.00700898842420261	64.5282583486	88.3927689774	113	8	1	0.363121361050658
17824	TDRD7	0.00700898842420261	25.5079925431	52.75481810645	113	8	1	0.363121361050658
16584	SLC9A2	0.0070331391971278	0	0.3662017344465	113	8	1	0.363121361050658
11127	NBPF5P	0.00703668724511875	0.0192202472543	1.47100905006	113	8	1	0.363121361050658
2376	CAPN14	0.00705685409372402	0.237556663203	0	113	8	1	0.363121361050658
6487	GAS6.AS1	0.00705835885886781	0.473869194095	0.0449873922833	113	8	1	0.363121361050658
3408	CLIC1P1	0.00707162810283227	0.0911906586478	0.3977070430835	113	8	1	0.363121361050658
16778	SNHG11	0.00722964550608819	131.772310854	50.83238568245	113	8	1	0.363121361050658
4804	DUSP22	0.00723151595778865	28.7555743076	46.39152818495	113	8	1	0.363121361050658
2726	CCSER2	0.00723161440964207	64.3260133407	98.68579019105	113	8	1	0.363121361050658
10025	MARCH5	0.00723161440964207	13.3426921803	18.23925106745	113	8	1	0.363121361050658
9563	LMX1A	0.00727651374435273	0	0.09586776597855	113	8	1	0.363121361050658
4807	DUSP27	0.00732907166243878	0.0171823410826	0.147802274996	113	8	1	0.363121361050658
20015	ZAN	0.0074075091990504	0	0.0238392160464	113	8	1	0.363121361050658
17731	TBX18	0.00745703662630964	2.75141363861	7.035640867395	113	8	1	0.363121361050658
175	ACOT9	0.0074604651225813	28.6843864512	38.5191617524	113	8	1	0.363121361050658
2581	CCDC186	0.0074604651225813	11.2302770766	26.1172980111	113	8	1	0.363121361050658
5303	EPM2A	0.0074604651225813	4.19714780489	8.916901981975	113	8	1	0.363121361050658
5999	FER	0.0074604651225813	51.2725648511	78.0729095199	113	8	1	0.363121361050658
6601	GGCT	0.0074604651225813	27.3736982385	43.8072726815	113	8	1	0.363121361050658
10346	MICU1	0.0074604651225813	15.4915192869	23.6552958594	113	8	1	0.363121361050658
1235	ASXL1	0.00746056597313693	75.2673521286	132.483678163	113	8	1	0.363121361050658
1635	BICD1	0.00746056597313693	41.1257863576	25.8512125765	113	8	1	0.363121361050658
4922	EEA1	0.00746056597313693	26.6514609006	58.2615636694	113	8	1	0.363121361050658
6705	GLRX3	0.00746056597313693	59.9681752811	97.99756337825	113	8	1	0.363121361050658
11258	NDUFS8	0.00746056597313693	90.3048677185	153.425051602	113	8	1	0.363121361050658
13318	PPARD	0.00746056597313693	23.4815946018	34.1518044987	113	8	1	0.363121361050658
15751	SCYL2	0.00746056597313693	34.036090476	64.3115367133	113	8	1	0.363121361050658
17238	ST6GAL1	0.00746056597313693	50.8223025308	22.8372342391	113	8	1	0.363121361050658
19372	ULK2	0.00746056597313693	18.9060580008	40.01869424045	113	8	1	0.363121361050658
20106	ZCCHC14	0.00746056597313693	11.555743802	23.17400424885	113	8	1	0.363121361050658
1365	ATP6V0D2	0.00759624134469131	0.209251073667	2.081520461475	113	8	1	0.363132907087985
14692	RNF17	0.0076759579547609	0	0.5895951453895	113	8	1	0.363132907087985
16555	SLC6A17	0.007693931467408	4.95724026186	27.0658868976	113	8	1	0.363132907087985
6125	FLVCR1	0.00769496431223814	20.6993098414	35.63856018455	113	8	1	0.363132907087985
5103	EIF4E2	0.00769589393395312	100.836179339	151.120369527	113	8	1	0.363132907087985
9154	LACC1	0.00769589393395312	3.96435856305	7.62967068752	113	8	1	0.363132907087985
11438	NLN	0.00769589393395312	25.3572526054	42.0808098733	113	8	1	0.363132907087985
505	AIMP2	0.00769599722884349	22.0649651743	40.4653967954	113	8	1	0.363132907087985
718	ANKH	0.00769599722884349	42.6630597946	12.66512015975	113	8	1	0.363132907087985
6504	GBA	0.00769599722884349	80.3385737946	166.3049120005	113	8	1	0.363132907087985
12910	PIP4K2C	0.00769599722884349	51.7685204877	99.5897502949	113	8	1	0.363132907087985
14102	RAB7A	0.00769599722884349	391.510630422	739.1979233475	113	8	1	0.363132907087985
16026	SFRP1	0.00769599722884349	3.12365475415	0.74802173284	113	8	1	0.363132907087985
19655	VPS35P1	0.00770371306546254	0	0.03636982939505	113	8	1	0.363132907087985
9945	MAP2K1P1	0.00775861418598548	0.020844711506	0.115853688023	113	8	1	0.363535595285084
327	ADCY2	0.00790784017440423	1.97044761037	26.2844821948	113	8	1	0.363535595285084
6655	GJB4	0.00791696101745872	0	0.16813382663865	113	8	1	0.363535595285084
14071	RAB38	0.00793764208567156	27.7980320199	96.57492461435	113	8	1	0.363535595285084
14682	RNF150	0.00793764208567156	7.65083317257	2.671591534895	113	8	1	0.363535595285084
16640	SMAD1	0.00793764208567156	14.0265281452	28.0401001385	113	8	1	0.363535595285084
14679	RNF146	0.00793795943733355	20.2891428288	33.51127164925	113	8	1	0.363535595285084
19547	VAMP3	0.00793795943733355	40.2781235668	60.9205421932	113	8	1	0.363535595285084
4	A2M	0.00793806522267109	306.23020447	145.3107655035	113	8	1	0.363535595285084
5244	ENPP1	0.00793806522267109	10.638498283	3.552245003765	113	8	1	0.363535595285084
5406	ESYT1	0.00793806522267109	71.5491882377	108.0286225035	113	8	1	0.363535595285084
9712	LRRC8D	0.00793806522267109	24.2904067338	39.6268767195	113	8	1	0.363535595285084
10170	MED15	0.00793806522267109	90.4846545055	128.068951949	113	8	1	0.363535595285084
1428	AVPR1A	0.00817783343716994	1.64510470165	5.057758236375	113	8	1	0.367691539051332
5174	ELOVL2	0.00818086503825302	1.06780212241	0.0731716348595	113	8	1	0.367691539051332
6256	FRRS1	0.00818649667802308	4.22855543103	7.81899230529	113	8	1	0.367691539051332
7406	HIF1AN	0.00818682164073944	32.3401422844	54.13496139075	113	8	1	0.367691539051332
13815	PSMG2	0.00818682164073944	71.8166647589	89.4147216276	113	8	1	0.367691539051332
1868	C10orf88	0.00818692996310959	5.48318648498	8.266138439495	113	8	1	0.367691539051332
4445	DHX33	0.00818692996310959	17.4783646029	30.7729739281	113	8	1	0.367691539051332
5803	FAM8A1	0.00818692996310959	4.4638430873	6.798206687925	113	8	1	0.367691539051332
10333	MIA3	0.00818692996310959	121.09403406	170.046065016	113	8	1	0.367691539051332
16157	SIGLEC15	0.00833563321052885	0.192202472543	0.652954435993	113	8	1	0.368121683162342
17281	STARD4	0.00842945095758882	3.87711946691	0.862890808474	113	8	1	0.368121683162342
18266	TMEM198	0.00843654482905011	2.40077073091	0.8695138255625	113	8	1	0.368121683162342
5474	EXPH5	0.00843887316573271	0.482587285562	3.07280746496	113	8	1	0.368121683162342
16646	SMAD7	0.00844053646304223	4.33278913253	2.063870963945	113	8	1	0.368121683162342
16710	SMIM20	0.00844053646304223	6.80540333808	2.497306604125	113	8	1	0.368121683162342
17306	STEAP4	0.00844053646304223	2.85759138718	6.857315059375	113	8	1	0.368121683162342
9884	MAGED4B	0.00844264354516453	16.2323677333	4.52366044836	113	8	1	0.368121683162342
20172	ZFP3	0.00844264354516453	2.13416890037	3.445069091725	113	8	1	0.368121683162342
6727	GM2A	0.00844275445161852	23.3910409084	43.6533772414	113	8	1	0.368121683162342
12731	PGD	0.00844275445161852	60.0056119278	94.33153797305	113	8	1	0.368121683162342
13524	PRDM2	0.00844275445161852	35.1550698551	42.39255505185	113	8	1	0.368121683162342
14734	RNF5	0.00844275445161852	29.2600115037	43.3427613777	113	8	1	0.368121683162342
19307	UBQLN1	0.00844275445161852	46.4951459468	71.1104930172	113	8	1	0.368121683162342
9126	KRTAP19.1	0.00851511975790157	0.205178981958	2.396540099805	113	8	1	0.370505075702956
6652	GJB1	0.00870525056483939	15.13800643	44.84665495015	113	8	1	0.3741307883551
8876	KIF24	0.00870559117450171	1.19093956417	2.515641519505	113	8	1	0.3741307883551
20287	ZNF184	0.00870559117450171	5.69076618004	9.085961374805	113	8	1	0.3741307883551
3224	CHMP5	0.00870570471254879	56.4355399885	80.99519121615	113	8	1	0.3741307883551
3563	COG1	0.00870570471254879	75.2008809453	96.0717115944	113	8	1	0.3741307883551
4840	DYNC2LI1	0.00870570471254879	30.3141647932	38.64639352225	113	8	1	0.3741307883551
9399	LINC00632	0.0087939207399031	0.0248605682599	1.695851608965	113	8	1	0.374218433937272
3926	CTAGE8	0.00886368862146851	7.73291771372	0.3052749315745	113	8	1	0.374218433937272
4551	DNAAF4	0.0089567841131462	1.95834812865	3.099747469165	113	8	1	0.374218433937272
293	ADAMTS17	0.00897548495669044	2.83872391442	11.25983411465	113	8	1	0.374218433937272
13587	PRKCH	0.00897548495669044	23.7486890891	64.98211699465	113	8	1	0.374218433937272
101	ABHD5	0.00897583360496803	14.4688507273	20.86638166195	113	8	1	0.374218433937272
1500	BAMBI	0.00897583360496803	25.0193440276	63.07521791655	113	8	1	0.374218433937272
11228	NDUFB10	0.00897583360496803	76.6915535383	110.826691001	113	8	1	0.374218433937272
16587	SLC9A3R1	0.00897583360496803	19.7058032194	38.87478175125	113	8	1	0.374218433937272
2366	CAP1	0.00897594982256727	296.004877971	410.990020372	113	8	1	0.374218433937272
5931	FBXO9	0.00897594982256727	58.1240085916	90.0814936007	113	8	1	0.374218433937272
6983	GPS2	0.00897594982256727	64.506265792	84.01232229655	113	8	1	0.374218433937272
7472	HIVEP1	0.00897594982256727	29.699284778	47.72037396875	113	8	1	0.374218433937272
10977	MYO6	0.00897594982256727	21.4791038466	49.86907728	113	8	1	0.374218433937272
16812	SNRPD3	0.00897594982256727	58.9879091387	83.98432915545	113	8	1	0.374218433937272
11034	NABP1	0.00925354299400269	18.7509597278	37.05956265845	113	8	1	0.380490944465485
1076	ARL2BP	0.00925366193955429	50.2796724885	70.0892485762	113	8	1	0.380490944465485
5274	EPB41L3	0.00925366193955429	48.4718261478	136.0836155211	113	8	1	0.380490944465485
11581	NPIPB5	0.00925366193955429	506.067210327	877.4998090625	113	8	1	0.380490944465485
13736	PSEN1	0.00925366193955429	51.0215256434	74.4013283424	113	8	1	0.380490944465485
18518	TNPO2	0.00925366193955429	37.8157023643	50.78688410815	113	8	1	0.380490944465485
19731	WASHC2C	0.00925366193955429	81.717133365	109.8126564665	113	8	1	0.380490944465485
2429	CASP16P	0.00939519012318221	0.0351824960046	0	113	8	1	0.381441140193164
15407	RPSAP6	0.00948371188954735	0.984132655525	1.9162032968	113	8	1	0.381441140193164
2698	CCNJP2	0.00952441512516103	0.467928211523	0.851331996412	113	8	1	0.381441140193164
20408	ZNF366	0.00953475650534912	0.509306429051	1.4090039186585	113	8	1	0.381441140193164
8924	KLF12	0.00953889460860715	17.6156523275	42.09669146295	113	8	1	0.381441140193164
9039	KRAS	0.00953889460860715	9.36740859353	13.70454551555	113	8	1	0.381441140193164
16426	SLC31A1	0.00953889460860715	24.4677813583	45.7486393529	113	8	1	0.381441140193164
452	AGFG1	0.0095390163309433	100.648486006	139.037397184	113	8	1	0.381441140193164
2442	CAST	0.0095390163309433	320.51354883	570.945611174	113	8	1	0.381441140193164
3014	CELF2	0.0095390163309433	48.7772000242	88.9426771043	113	8	1	0.381441140193164
13064	PLEKHM2	0.0095390163309433	64.2800310397	99.7508053207	113	8	1	0.381441140193164
16591	SLC9A6	0.0095390163309433	6.42526330625	8.816143124285	113	8	1	0.381441140193164
19094	TUBA1C	0.0095390163309433	155.241724464	276.828259578	113	8	1	0.381441140193164
425	AFDN.DT	0.00966722629161849	0.196197758779	0.7816897949115	113	8	1	0.381441140193164
1951	C17orf100	0.00967914259825421	0.142100525227	0	113	8	1	0.381441140193164
8231	IL10	0.00982173203309801	2.16639456626	6.115649118705	113	8	1	0.381441140193164
18338	TMEM35B	0.00982173203309801	1.86515623134	0.8036707484925	113	8	1	0.381441140193164
2963	CDKN2A	0.00982970058085181	6.47754933685	24.551848908	113	8	1	0.381441140193164
3673	COQ9	0.00983169321260913	39.6787397484	68.8695970091	113	8	1	0.381441140193164
17755	TCEAL1	0.00983169321260913	14.12650843	22.10407201045	113	8	1	0.381441140193164
20221	ZKSCAN4	0.00983169321260913	5.62171320096	8.23418870119	113	8	1	0.381441140193164
7217	HACD1	0.0098320668530965	15.3570058036	51.17389580675	113	8	1	0.381441140193164
9682	LRRC45	0.0098320668530965	7.97538176053	11.41476751815	113	8	1	0.381441140193164
20709	ZNF778	0.0098320668530965	13.7320509521	22.81234078125	113	8	1	0.381441140193164
694	ANAPC7	0.00983219140147175	44.200128775	65.01665649425	113	8	1	0.381441140193164
4855	DZIP1	0.00983219140147175	11.2777906489	3.45236558215	113	8	1	0.381441140193164
8957	KLHL2	0.00983219140147175	15.9373486109	21.9036100788	113	8	1	0.381441140193164
10334	MIB1	0.00983219140147175	45.1154063368	68.86005797205	113	8	1	0.381441140193164
14275	RBBP7	0.00983219140147175	58.5296033422	89.1835599629	113	8	1	0.381441140193164
20155	ZFAND3	0.00983219140147175	144.178912002	219.196037586	113	8	1	0.381441140193164
18129	TMC1	0.00987706156804792	0.147107599794	0.7367812526125	113	8	1	0.381441140193164
14980	RPL23P8	0.00996099211242529	0.712669989609	0.268519811243	113	8	1	0.381441140193164
16781	SNHG15	0.00998164232744569	1471.83525214	681.695304337	113	8	1	0.381441140193164
7747	HOXC11	0.0100199365710226	0.294368226981	1.0441189039855	113	8	1	0.381441140193164
15698	SCG3	0.0100296500514608	0.373265657781	0.04357234367695	113	8	1	0.381441140193164
1934	C15orf65	0.0101123542930527	1.91627743767	5.1259761425	113	8	1	0.381441140193164
9613	LRFN5	0.0101123542930527	0.536503208893	2.485429297275	113	8	1	0.381441140193164
12343	PARD6B	0.0101289093411852	1.94753043585	4.05636689141	113	8	1	0.381441140193164
13204	POLD3	0.0101328590286633	20.3339441606	29.13094442695	113	8	1	0.381441140193164
476	AGTPBP1	0.0101333687203115	21.2814123909	32.41776389505	113	8	1	0.381441140193164
10338	MICAL2	0.0101333687203115	35.9387602557	101.77671506935	113	8	1	0.381441140193164
10355	MIEN1	0.0101333687203115	11.4847225875	15.8200113471	113	8	1	0.381441140193164
14028	RAB11A	0.0101333687203115	143.142208466	219.54779006	113	8	1	0.381441140193164
14099	RAB6A	0.0101333687203115	137.642105293	175.745291416	113	8	1	0.381441140193164
14182	RANBP10	0.0101333687203115	14.2350305906	28.9892363889	113	8	1	0.381441140193164
15074	RPL4	0.0101333687203115	2346.54002222	1619.834370485	113	8	1	0.381441140193164
16630	SLMAP	0.0101333687203115	54.9604255332	77.6108952729	113	8	1	0.381441140193164
12094	OR5P2	0.0102677018453458	0	0.0978626401142	113	8	1	0.384781619634006
11072	NAP1L1P3	0.0102852165701845	0.0683929939858	0.2597523034655	113	8	1	0.384781619634006
12028	OR2T2	0.0103071876068054	0	0.4126650581555	113	8	1	0.384781619634006
9023	KNOP1P1	0.0104196242294719	0	0.0835559581776	113	8	1	0.384781619634006
183	ACP5	0.0104426026976922	54.2091505242	100.3833265648	113	8	1	0.384781619634006
11155	NCK1	0.0104426026976922	29.1859699757	42.13957565925	113	8	1	0.384781619634006
16761	SNAP29	0.0104426026976922	49.5004702382	69.0399559519	113	8	1	0.384781619634006
18010	THUMPD3	0.0104426026976922	59.9044162236	76.97574934005	113	8	1	0.384781619634006
7017	GRHPR	0.0104427330475472	58.0798527516	81.9608207261	113	8	1	0.384781619634006
8560	JAK3	0.0104427330475472	6.3969268112	1.77247063785	113	8	1	0.384781619634006
13803	PSMD7	0.0104427330475472	78.1985923386	114.834995052	113	8	1	0.384781619634006
14422	REST	0.0104427330475472	16.1337568629	20.77929103895	113	8	1	0.384781619634006
1474	BAALC	0.0107578059885661	13.4682613816	2.311656226075	113	8	1	0.388956694338165
9692	LRRC57	0.0107599390603669	13.2443015688	20.10191954245	113	8	1	0.388956694338165
15615	SAP30L	0.0107599390603669	31.8120631069	42.0384733377	113	8	1	0.388956694338165
144	ACBD5	0.0107604723599693	24.0210813172	39.3334239652	113	8	1	0.388956694338165
3136	CFAP97	0.0107604723599693	39.3432139046	60.2774022995	113	8	1	0.388956694338165
3887	CSNK2B	0.0107604723599693	134.198252675	181.033280197	113	8	1	0.388956694338165
6532	GCLC	0.0107604723599693	34.519323235	52.45562585165	113	8	1	0.388956694338165
11736	NTAN1	0.0107604723599693	47.9771473177	98.412863853	113	8	1	0.388956694338165
13646	PRPF4B	0.0107604723599693	95.1364207934	138.862561187	113	8	1	0.388956694338165
18020	TICAM1	0.0107604723599693	5.22402074972	8.250663106035	113	8	1	0.388956694338165
18368	TMEM63A	0.0107604723599693	31.0398178392	47.8602753016	113	8	1	0.388956694338165
6454	GAPDHP44	0.0109061337490575	0.171267654865	0.526727998579	113	8	1	0.393542195231077
3920	CTAGE12P	0.0110176874639103	0	0.02173784563905	113	8	1	0.394617643146155
13045	PLEKHB1	0.0110820059898743	12.5295800097	2.256327873505	113	8	1	0.394617643146155
18571	TOR1B	0.011085414380442	7.46677737954	11.44968567195	113	8	1	0.394617643146155
2937	CDK2	0.0110866415229925	203.359550549	562.008105685	113	8	1	0.394617643146155
4239	DCK	0.0110866415229925	7.99748545728	12.45465274685	113	8	1	0.394617643146155
3751	CPQ	0.0110867778761498	25.7598273226	52.3229068653	113	8	1	0.394617643146155
4310	DDX21	0.0110867778761498	38.4197670029	52.71291778965	113	8	1	0.394617643146155
20231	ZMPSTE24	0.0110867778761498	20.3626705147	29.6026694767	113	8	1	0.394617643146155
17846	TEKT3	0.0112080726080844	0.843578792207	2.432783418685	113	8	1	0.395120288870041
19452	USH2A	0.0113911885037693	0.102180623923	0.5954265311115	113	8	1	0.395120288870041
8161	IGKV3.15	0.0113979485226117	8.6334392693	0	113	8	1	0.395120288870041
2306	CACYBPP2	0.0114101346383987	0.741883026891	1.330971751078	113	8	1	0.395120288870041
6923	GPR158	0.0114101346383987	1.30363071949	6.48961725326	113	8	1	0.395120288870041
4349	DEDD2	0.0114212863598595	3.60990333619	2.058203553015	113	8	1	0.395120288870041
14035	RAB11FIP4	0.0114212863598595	13.2910384979	23.68498933935	113	8	1	0.395120288870041
109	ABL2	0.0114217046493365	46.326254192	89.23980378385	113	8	1	0.395120288870041
3435	CLOCK	0.0114217046493365	26.5964816384	37.0785404512	113	8	1	0.395120288870041
9673	LRRC37B	0.0114217046493365	22.8420456303	31.9905848511	113	8	1	0.395120288870041
9997	MAPK6	0.0114217046493365	16.1934844711	23.7020406461	113	8	1	0.395120288870041
16856	SNX24	0.0114217046493365	23.7531492535	11.40862241693	113	8	1	0.395120288870041
20755	ZNF841	0.0114217046493365	14.4660957259	22.4034664301	113	8	1	0.395120288870041
2883	CDC73	0.0114218440807671	39.3404082871	49.8960244669	113	8	1	0.395120288870041
3958	CTNND1	0.0114218440807671	125.240817832	205.1839970395	113	8	1	0.395120288870041
9337	LIG3	0.0114218440807671	36.3962749734	49.6858526554	113	8	1	0.395120288870041
12579	PDE8A	0.0114218440807671	39.566941781	57.93053180595	113	8	1	0.395120288870041
1050	ARID1A	0.0117658687481459	77.5933678497	108.6989077825	113	8	1	0.401709407879193
2332	CALM3	0.0117658687481459	159.820473763	228.714332909	113	8	1	0.401709407879193
3988	CUBN	0.0117658687481459	5.02248249048	2.576015937475	113	8	1	0.401709407879193
6202	FOXK2	0.0117658687481459	44.1579754696	57.7364519157	113	8	1	0.401709407879193
9977	MAP4K3	0.0117658687481459	38.0001124834	56.8915049769	113	8	1	0.401709407879193
15782	SDHC	0.0117658687481459	180.214259316	277.248365377	113	8	1	0.401709407879193
18391	TMEM8A	0.0117658687481459	34.0148889043	61.7922657986	113	8	1	0.401709407879193
19774	WDR43	0.0117658687481459	86.5527667304	146.651073312	113	8	1	0.401709407879193
13640	PRPF38AP2	0.0118835328290824	0.127855777047	1.1246796661725	113	8	1	0.402507597094336
2919	CDHR3	0.0119291978083423	2.23486493594	9.343668145735	113	8	1	0.402507597094336
7371	HES4	0.0119362586005406	1.6175278515	4.064941993585	113	8	1	0.402507597094336
7640	HNRNPA1P54	0.0119467374996656	0	0.02244993503215	113	8	1	0.402507597094336
16237	SLC12A1	0.0120970345390637	0.262141887967	1.360934591679	113	8	1	0.402507597094336
7717	HORMAD1	0.01210156961113	1.13455496665	34.316271957	113	8	1	0.402507597094336
12809	PHLDA2	0.0121139524440195	2.8917614352	8.60944806041	113	8	1	0.402507597094336
20578	ZNF600	0.0121189072219884	3.75383886051	7.13771637086	113	8	1	0.402507597094336
3449	CLTC	0.0121190529649782	360.491628872	538.8301305645	113	8	1	0.402507597094336
11805	NUP188	0.0121190529649782	62.3072066862	101.136524191	113	8	1	0.402507597094336
15181	RPLP2	0.0121190529649782	1870.37659126	1361.719329685	113	8	1	0.402507597094336
20834	ZSWIM8	0.0121190529649782	168.36406526	271.9343078855	113	8	1	0.402507597094336
18114	TM4SF20	0.01234393828858	0	0.05616149842095	113	8	1	0.402507597094336
9277	LEMD1	0.0123657741485643	0	0	113	8	1	0.402507597094336
15079	RPL4P2	0.0123657741485643	0	0	113	8	1	0.402507597094336
9087	KRT36	0.0123921655001904	0	0.03828702518455	113	8	1	0.402507597094336
19987	YRDCP2	0.0124010035858225	0.263040806967	0.6962993265615	113	8	1	0.402507597094336
11538	NOX1	0.0124175220605853	0.0441341295336	0.08979974012855	113	8	1	0.402507597094336
3588	COL22A1	0.0124570310233205	1.65631093142	0.07516748953065	113	8	1	0.402507597094336
2149	C4orf47	0.0124637297587445	1.76251125392	2.789549190715	113	8	1	0.402507597094336
17902	TF	0.0124732597028205	4.16278809533	0.8140854827535	113	8	1	0.402507597094336
10173	MED18	0.0124801114195637	6.29616444083	9.375984036345	113	8	1	0.402507597094336
11431	NLE1	0.0124810052493276	7.45732841686	4.98919651043	113	8	1	0.402507597094336
20735	ZNF81	0.0124810052493276	14.0071807056	19.9637763248	113	8	1	0.402507597094336
20751	ZNF836	0.0124810052493276	4.04657938107	6.09261173349	113	8	1	0.402507597094336
118	ABRAXAS2	0.0124814521752492	9.21025652343	12.0671789474	113	8	1	0.402507597094336
2803	CD46	0.0124814521752492	154.634091654	208.3276701585	113	8	1	0.402507597094336
3217	CHMP2A	0.0124814521752492	59.3794087271	83.86410230495	113	8	1	0.402507597094336
4052	CYB561A3	0.0124814521752492	21.032804274	41.07174760475	113	8	1	0.402507597094336
8984	KLHL9	0.0124814521752492	10.738854785	17.7058781668	113	8	1	0.402507597094336
7199	H2AFY	0.0124816011521919	94.9161244072	130.5200868325	113	8	1	0.402507597094336
9194	LAPTM4A	0.0124816011521919	391.156181001	605.2896501985	113	8	1	0.402507597094336
13454	PPP1R8	0.0124816011521919	38.7711105971	46.8032088293	113	8	1	0.402507597094336
17999	THRAP3	0.0124816011521919	103.11689626	137.587990462	113	8	1	0.402507597094336
18248	TMEM179B	0.0124816011521919	36.1867724473	68.5494478435	113	8	1	0.402507597094336
18342	TMEM39A	0.0124816011521919	30.1325400245	18.4078515194	113	8	1	0.402507597094336
4700	DPP4	0.012852198488616	3.6272514304	16.70451079875	113	8	1	0.406367867987059
9575	LONRF3	0.012853112037136	1.99896260023	8.393458417095	113	8	1	0.406367867987059
12615	PDP2	0.0128535688224981	5.05574030877	7.942143034025	113	8	1	0.406367867987059
13554	PREX1	0.0128535688224981	16.6916617064	8.286997326305	113	8	1	0.406367867987059
937	APPL1	0.0128537210859302	49.5796705786	65.3655341336	113	8	1	0.406367867987059
5852	FAT1	0.0128537210859302	68.2062890998	116.757681225	113	8	1	0.406367867987059
7376	HEXB	0.0128537210859302	312.18235357	431.0233484635	113	8	1	0.406367867987059
8871	KIF20B	0.0128537210859302	16.2590666747	32.45317655575	113	8	1	0.406367867987059
13142	PMS1	0.0128537210859302	38.3807840433	58.75368269795	113	8	1	0.406367867987059
15504	RTN3	0.0128537210859302	48.846107605	75.68676176965	113	8	1	0.406367867987059
19872	WRNIP1	0.0128537210859302	49.2885509991	67.85275812485	113	8	1	0.406367867987059
19994	YWHAB	0.0128537210859302	82.7023591362	123.9581647075	113	8	1	0.406367867987059
20089	ZC3H13	0.0128537210859302	75.0737603319	201.4478319075	113	8	1	0.406367867987059
13054	PLEKHG4B	0.0129969777608049	0.280871432571	2.36842154427	113	8	1	0.408876214874068
5000	EFNB3	0.0131790391659968	0.390396750067	1.460579100795	113	8	1	0.408876214874068
12790	PHF24	0.0132169557673418	0.172982225288	1.121396702855	113	8	1	0.408876214874068
10204	MEGF10	0.0132301783131129	11.9603491036	0.4825567883905	113	8	1	0.408876214874068
6753	GNAL	0.0132325120195878	6.0866391639	25.24613107635	113	8	1	0.408876214874068
4837	DYNC1LI1	0.0132354683148535	28.0253813562	44.2986113074	113	8	1	0.408876214874068
12568	PDE4D	0.0132354683148535	22.7958669573	59.54294491145	113	8	1	0.408876214874068
16657	SMARCAL1	0.0132354683148535	21.7746174916	28.23120181645	113	8	1	0.408876214874068
16816	SNRPF	0.0132354683148535	37.8470548922	59.86089933175	113	8	1	0.408876214874068
18674	TRAF6	0.0132354683148535	7.77363682243	11.43684154695	113	8	1	0.408876214874068
242	ACTR2	0.0132356239176089	150.338649674	199.2387039055	113	8	1	0.408876214874068
3991	CUL1	0.0132356239176089	47.1604213475	64.3507586268	113	8	1	0.408876214874068
10097	MCCC2	0.0132356239176089	60.3312554827	84.01314225475	113	8	1	0.408876214874068
16543	SLC5A3	0.0132356239176089	4.21564891507	2.32956172659	113	8	1	0.408876214874068
19646	VPS26A	0.0132356239176089	60.5173447252	88.28478500155	113	8	1	0.408876214874068
12103	OR7C1	0.0132456435417181	0.270981249578	6.864019468515	113	8	1	0.408876214874068
11602	NPM1P32	0.0133368785759571	0.0433757263103	0.157000110265	113	8	1	0.410435017836739
6002	FER1L6	0.0134468101015416	0.0724650196253	0.316667628989	113	8	1	0.410435017836739
2697	CCNJL	0.0136084507033778	1.93934479365	4.280460479595	113	8	1	0.410435017836739
12305	PALM	0.0136243444469983	5.27206783215	11.6781613332	113	8	1	0.410435017836739
15400	RPSAP5	0.0136251874262079	0	0	113	8	1	0.410435017836739
2670	CCL28	0.0136259342784599	3.11934796017	6.543998958795	113	8	1	0.410435017836739
3897	CSRNP2	0.0136273651978199	5.80795005389	8.89888297646	113	8	1	0.410435017836739
3962	CTPS2	0.0136273651978199	9.81333539136	13.7192539114	113	8	1	0.410435017836739
5133	ELAC2	0.0136273651978199	46.5106375567	62.20103259525	113	8	1	0.410435017836739
8635	KBTBD4	0.0136273651978199	8.59918232887	12.270010143	113	8	1	0.410435017836739
11354	NFS1	0.0136273651978199	8.95922829533	11.3874854267	113	8	1	0.410435017836739
18087	TLK2P1	0.0136273651978199	0.405847120636	0.6623943326725	113	8	1	0.410435017836739
122	ABTB2	0.0136275241930144	3.81760220466	1.165837407215	113	8	1	0.410435017836739
17132	SRI	0.0136275241930144	123.360941922	86.3570143443	113	8	1	0.410435017836739
19244	UBE2F	0.0136275241930144	67.1908004351	107.8729398015	113	8	1	0.410435017836739
20029	ZBED9	0.0136283151519567	0.0206078618581	0.5862008640295	113	8	1	0.410435017836739
7878	HSPA8P4	0.013629525414331	0.0572077094368	0.1756340466265	113	8	1	0.410435017836739
8919	KLC3	0.0138591947122049	0.116435247731	1.2285934117705	113	8	1	0.414621064659049
7902	HSPD1P6	0.013973660341125	0.0328801008709	0.1034821237635	113	8	1	0.414621064659049
12881	PIK3C2G	0.0140143591157959	0.0236834208712	0.759221457006	113	8	1	0.414621064659049
2014	C1QTNF7	0.014020544459226	1.28416110417	3.434083389385	113	8	1	0.414621064659049
3036	CENPI	0.0140289901113554	6.04134714094	10.249967802545	113	8	1	0.414621064659049
465	AGO4	0.014029477429392	10.3486751853	19.3382671788	113	8	1	0.414621064659049
5611	FAM161A	0.014029477429392	9.190304731	20.3045184874	113	8	1	0.414621064659049
13800	PSMD5	0.014029477429392	10.4683553312	15.2852111959	113	8	1	0.414621064659049
13927	PTPRK	0.014029477429392	17.2659006612	32.65670905695	113	8	1	0.414621064659049
2844	CDC16	0.0140296398704071	74.6116238881	160.666788596	113	8	1	0.414621064659049
4955	EEF1D	0.0140296398704071	226.101606517	134.918472261	113	8	1	0.414621064659049
16802	SNRNP48	0.0140296398704071	3.87757552785	5.69013594529	113	8	1	0.414621064659049
3664	COQ10BP2	0.0140404354763817	0.0766354679419	0.2719712623325	113	8	1	0.414621064659049
19590	VDAC1P7	0.0140521630565087	0	0.4038380702	113	8	1	0.414621064659049
20864	txOngoing	0.0140656962065997	0	1	113	8	1	0.414621064659049
9091	KRT6A	0.0142498130921545	0.0714944126759	30.81205197615	113	8	1	0.415764296332231
6356	G0S2	0.0143493970254409	0.693357221801	0.171809366371	113	8	1	0.415764296332231
7631	HNRNPA1P42	0.0143674639042506	0	0.1285800491588	113	8	1	0.415764296332231
18515	TNPO1P1	0.0144363849201382	2.44648630042	4.87436762867	113	8	1	0.415764296332231
7625	HNRNPA1P36	0.0144405329706591	2.19760272309	4.609151198345	113	8	1	0.415764296332231
3523	CNOT8	0.01444152858076	30.4786045294	36.2751761747	113	8	1	0.415764296332231
3775	CRACR2A	0.01444152858076	3.25330625056	1.1608766328785	113	8	1	0.415764296332231
20082	ZC3H10	0.01444152858076	3.61906374973	5.19853653676	113	8	1	0.415764296332231
4441	DHX16	0.0144420263971289	29.9253493976	41.55417883085	113	8	1	0.415764296332231
7154	GUCY1B3	0.0144420263971289	5.35347555326	15.14533216155	113	8	1	0.415764296332231
9916	MAMLD1	0.0144420263971289	17.9263157726	30.13506239915	113	8	1	0.415764296332231
20579	ZNF605	0.0144420263971289	3.66524887322	6.246672283655	113	8	1	0.415764296332231
4226	DCAF6	0.0144421923375953	54.2127196308	78.03466481815	113	8	1	0.415764296332231
7715	HOOK3	0.0144421923375953	119.20906839	162.284220451	113	8	1	0.415764296332231
11079	NAPA	0.0144421923375953	36.990641063	48.68028270705	113	8	1	0.415764296332231
14212	RAPH1	0.0144421923375953	23.0789595702	48.20070682855	113	8	1	0.415764296332231
17393	STXBP3	0.0144421923375953	39.59499177	51.58862035235	113	8	1	0.415764296332231
3011	CELA2A	0.0145315775417626	0	0.11229343627025	113	8	1	0.416062604058713
9066	KRT18P29	0.0145886241473009	0	0.02791292567955	113	8	1	0.416062604058713
9883	MAGED4	0.0146465831294753	5.67612104347	0.1683526321865	113	8	1	0.416062604058713
15879	SEMA7A	0.0146522847824043	6.37186985742	1.39128331646	113	8	1	0.416062604058713
17946	TGIF2.C20orf24	0.0147015623887265	4.0746924179	0.063165565918	113	8	1	0.416062604058713
2189	C6orf52	0.0148037663363304	1.45250548438	6.80751199778	113	8	1	0.416062604058713
5968	FCMR	0.0148637115280145	6.5541043137	26.78775215	113	8	1	0.416062604058713
1840	BTRC	0.0148652369341603	21.6981110808	31.34128483035	113	8	1	0.416062604058713
9709	LRRC8A	0.0148652369341603	9.32097631446	14.92690608175	113	8	1	0.416062604058713
13837	PTCH1	0.0148652369341603	13.5169741363	18.1450415805	113	8	1	0.416062604058713
20257	ZNF131	0.0148652369341603	38.0223465467	51.56064643725	113	8	1	0.416062604058713
3853	CS	0.0148654064279407	100.783363957	142.2787423215	113	8	1	0.416062604058713
4346	DECR1	0.0148654064279407	92.6645142488	125.0939901025	113	8	1	0.416062604058713
10284	MFGE8	0.0148654064279407	103.173505243	59.5036234469	113	8	1	0.416062604058713
10304	MFSD6	0.0148654064279407	47.015301762	66.9567248313	113	8	1	0.416062604058713
13750	PSIP1	0.0148654064279407	54.1676632693	91.64150953775	113	8	1	0.416062604058713
20197	ZFYVE16	0.0148654064279407	71.3436517329	214.853598421	113	8	1	0.416062604058713
5740	FAM43B	0.0148821912639666	0	0.1218150396225	113	8	1	0.416062604058713
5087	EIF4A1P4	0.0149170606825755	0.0242174934337	0.11151996782	113	8	1	0.416062604058713
433	AFG3L2P1	0.0149534617850249	0	0.0389553534681	113	8	1	0.416062604058713
8099	IGHV2.26	0.0149935684337871	0	0	113	8	1	0.416062604058713
5728	FAM30A	0.0150098349907333	1.07149023911	0	113	8	1	0.416062604058713
18909	TRO	0.0150809114973538	23.4091901254	6.59301246127	113	8	1	0.416062604058713
3720	CPA4	0.0151702351890095	0.625916141285	16.967778791905	113	8	1	0.416062604058713
8160	IGKV3.11	0.0152614485360926	19.3164587848	2.120759429955	113	8	1	0.416062604058713
9340	LILRA2	0.0152787443276411	1.204900598	4.073803425465	113	8	1	0.416062604058713
112	ABLIM3	0.0152993373340908	15.5724470242	4.532871494475	113	8	1	0.416062604058713
5838	FAR2	0.0152993373340908	12.4686688727	29.65901100095	113	8	1	0.416062604058713
16144	SHTN1	0.0152993373340908	33.7012302459	62.8466989603	113	8	1	0.416062604058713
17715	TBK1	0.0152993373340908	18.9176746793	25.81805254825	113	8	1	0.416062604058713
3068	CEP250	0.0152995104352622	25.3826401933	47.8314542242	113	8	1	0.416062604058713
9582	LOXL4	0.0152995104352622	4.69593252433	1.335689983695	113	8	1	0.416062604058713
10324	MGME1	0.0152995104352622	27.30524762	41.45753884075	113	8	1	0.416062604058713
10689	MRPS6	0.0152995104352622	28.357016573	17.9909944243	113	8	1	0.416062604058713
13991	PYGL	0.0152995104352622	73.1051356426	23.0869203182	113	8	1	0.416062604058713
15816	SEC23IP	0.0152995104352622	35.3109120386	51.53187801105	113	8	1	0.416062604058713
18876	TRIO	0.0152995104352622	105.608896583	191.886137358	113	8	1	0.416062604058713
19181	TXNRD1	0.0152995104352622	85.9541480758	128.718041775	113	8	1	0.416062604058713
18638	TPRXL	0.0153515435764548	0	0.448474819018	113	8	1	0.416062604058713
1705	BNC1	0.0154735285718092	0.15657200419	0.8607303376395	113	8	1	0.416062604058713
8949	KLHL10	0.015543777897172	0.142533997922	0.2938955070065	113	8	1	0.416062604058713
8145	IGKV1D.39	0.0155873294026307	2.84246982487	0	113	8	1	0.416062604058713
14723	RNF2P1	0.0155985806152109	0.0514006206522	0.1908900894375	113	8	1	0.416062604058713
15638	SAXO1	0.0156165898236201	0.0161245865535	0.08783851638725	113	8	1	0.416062604058713
6818	GOLGA6L9	0.0156229172920675	0.698164125716	3.553486844055	113	8	1	0.416062604058713
10024	MARCH3	0.015715581730277	3.57277014234	0.9448654161505	113	8	1	0.416062604058713
30	AATK	0.0157348387141409	1.54356970489	0.4880990344535	113	8	1	0.416062604058713
16511	SLC45A2	0.0157429685373839	29.2755021397	69.4572325262	113	8	1	0.416062604058713
1889	C11orf80	0.0157445593647628	15.4498817142	29.77809985235	113	8	1	0.416062604058713
3690	COX16	0.0157445593647628	16.6991503999	10.60328545715	113	8	1	0.416062604058713
3974	CTSH	0.0157445593647628	98.1797022072	187.371809148	113	8	1	0.416062604058713
6145	FN3K	0.0157445593647628	26.5893202282	43.9406653721	113	8	1	0.416062604058713
10009	MAPKAPK2	0.0157445593647628	81.4274689895	124.9572809735	113	8	1	0.416062604058713
13867	PTGR1	0.0157445593647628	23.4091381883	33.9303008236	113	8	1	0.416062604058713
14610	RMI1	0.0157445593647628	5.0722857072	7.066246031515	113	8	1	0.416062604058713
14872	RPL13AP6	0.0157445593647628	12.3761033715	20.0059664648	113	8	1	0.416062604058713
482	AHCYL1	0.0157447361275981	86.7066843778	128.090433204	113	8	1	0.416062604058713
1598	BDP1	0.0157447361275981	34.5689454256	49.57401424885	113	8	1	0.416062604058713
3169	CHAMP1	0.0157447361275981	36.7091990442	67.20781571315	113	8	1	0.416062604058713
3908	CSTB	0.0157447361275981	108.559345073	217.546187032	113	8	1	0.416062604058713
4369	DENND4C	0.0157447361275981	25.7958011165	54.08250841875	113	8	1	0.416062604058713
6717	GLUD1	0.0157447361275981	86.0518437714	139.4846991505	113	8	1	0.416062604058713
11047	NAE1	0.0157447361275981	48.9355627165	79.6001175147	113	8	1	0.416062604058713
14357	RCAN3	0.0157447361275981	19.5535588107	31.4672360803	113	8	1	0.416062604058713
17943	TGIF1	0.0157447361275981	121.61159393	185.226782466	113	8	1	0.416062604058713
18627	TPO	0.0157661999256704	0.187602403554	1.1789161968	113	8	1	0.416104411405241
16589	SLC9A4	0.0159387988402369	0	0.06362979259155	113	8	1	0.418614074473687
8096	IGHV1.69	0.0159620348580889	4.89028040469	0.1904524783425	113	8	1	0.418614074473687
2793	CD38	0.0159653419986737	5.80465227793	2.020669197335	113	8	1	0.418614074473687
8031	IFNLR1	0.0159653419986737	0.721658325471	4.35806531875	113	8	1	0.418614074473687
19812	WDR86	0.0160787895543342	0.261425757989	0.0449873922833	113	8	1	0.418614074473687
3207	CHIT1	0.0161715512369713	1.02786505897	7.3987336783	113	8	1	0.418614074473687
14061	RAB30	0.0161977093423084	10.2436075482	21.71374714505	113	8	1	0.418614074473687
19070	TTLL1	0.016199514008549	6.29766678482	11.040548775385	113	8	1	0.418614074473687
12148	ORMDL2	0.0162005968490948	34.9050021491	60.3444923789	113	8	1	0.418614074473687
17050	SPINT1	0.0162005968490948	4.85122512285	15.3266147127	113	8	1	0.418614074473687
10342	MICALL2	0.0162011382808427	11.0743010061	4.204240311085	113	8	1	0.418614074473687
3316	CIZ1	0.016201318759792	60.9083099837	79.00879757835	113	8	1	0.418614074473687
7109	GTF2F2	0.016201318759792	23.4150250666	32.76123990695	113	8	1	0.418614074473687
11183	NDEL1	0.016201318759792	36.7826910773	49.32127345925	113	8	1	0.418614074473687
14092	RAB4A	0.016201318759792	34.0493932352	50.05951400615	113	8	1	0.418614074473687
16998	SPATS2	0.016201318759792	39.9666005014	68.46297808285	113	8	1	0.418614074473687
20299	ZNF207	0.016201318759792	172.526638458	220.8127655335	113	8	1	0.418614074473687
14527	RHEBP2	0.0162931733694371	1.11920968667	0	113	8	1	0.420332415047128
5219	EMX2	0.0163867654193491	0.549834914644	2.56613942609	113	8	1	0.420332415047128
7665	HNRNPA3P3	0.0164785362414308	0	0.12909041726725	113	8	1	0.420332415047128
1812	BTF3L4P1	0.0165018379433724	0.178998087866	1.42498009956	113	8	1	0.420332415047128
2359	CAMSAP3	0.0165664507889184	0.341765996325	2.829472945765	113	8	1	0.420332415047128
3490	CNGA1	0.0166024865408504	0.243414804629	1.11515491657	113	8	1	0.420332415047128
5290	EPHA5	0.0166024865408504	0.80000268109	7.37082053893	113	8	1	0.420332415047128
7700	HNRNPMP1	0.0166024865408504	0.108382173231	0.2281623561485	113	8	1	0.420332415047128
15616	SAPCD1	0.0166591804157089	5.38636507856	10.088642010925	113	8	1	0.420332415047128
8718	KCNN2	0.0166658122533582	4.07713319462	15.6333629877	113	8	1	0.420332415047128
1105	ARMC5	0.0166676546265027	2.95196993059	4.71581172177	113	8	1	0.420332415047128
15903	SEPT3	0.0166676546265027	8.40965112158	25.2687586038	113	8	1	0.420332415047128
539	AKIP1	0.0166687600912938	11.4730785254	20.24370609745	113	8	1	0.420332415047128
8936	KLF7	0.0166687600912938	10.6996857642	18.62194774875	113	8	1	0.420332415047128
11475	NMRK1	0.0166687600912938	6.14982876445	10.046724882885	113	8	1	0.420332415047128
3074	CEP44	0.0166693128351932	13.8634774297	21.1641318786	113	8	1	0.420332415047128
8810	KIAA0368	0.0166694970848639	60.7008251708	103.8742308175	113	8	1	0.420332415047128
10965	MYO1C	0.0166694970848639	60.2425863152	93.9523009932	113	8	1	0.420332415047128
17137	SRP19	0.0166694970848639	46.1822030007	62.5683012791	113	8	1	0.420332415047128
17365	STRN	0.0166694970848639	26.4014232161	37.11533571825	113	8	1	0.420332415047128
17542	SYT14P1	0.016719208654651	0.501830796825	6.06012816827	113	8	1	0.421078601604321
7166	GUSBP4	0.0168923761094334	4.89280705247	2.25740183834	113	8	1	0.421379911529369
9228	LCE1B	0.0170263936357915	0	0.14010445446535	113	8	1	0.421379911529369
20922	late_onset	0.0170319185081984	0	1	100	7	1	0.421379911529369
2004	C1QL3	0.0170811104716578	0.288161351915	0.9225453411195	113	8	1	0.421379911529369
5467	EXOSC3P1	0.0170957586970986	1.28232393396	3.577578820375	113	8	1	0.421379911529369
18386	TMEM86B	0.0171081574143864	0.83733002764	0.3931666081235	113	8	1	0.421379911529369
13678	PRR36	0.0171337180299323	0.307774379003	0.8735162081045	113	8	1	0.421379911529369
1794	BTBD10	0.0171493252889927	14.1231653193	54.88956611055	113	8	1	0.421379911529369
2405	CARM1	0.0171493252889927	35.9840366536	58.78453284375	113	8	1	0.421379911529369
5853	FAT2	0.0171493252889927	0.869580235504	4.092511011135	113	8	1	0.421379911529369
5907	FBXO28	0.0171493252889927	30.6519639583	40.52610971775	113	8	1	0.421379911529369
8818	KIAA0895	0.0171493252889927	3.11377752898	5.225423191195	113	8	1	0.421379911529369
9250	LDB1	0.0171493252889927	47.3460275317	64.0273710373	113	8	1	0.421379911529369
1288	ATOX1	0.0171495133641299	75.5301575572	117.6513099995	113	8	1	0.421379911529369
10137	MCUR1	0.0171495133641299	34.9071035714	70.61909396395	113	8	1	0.421379911529369
10421	MKL2	0.0171495133641299	43.8439966963	66.92989232835	113	8	1	0.421379911529369
10520	MORC3	0.0171495133641299	32.947428923	45.06065893575	113	8	1	0.421379911529369
13092	PLP2	0.0171495133641299	166.063095292	313.9764974695	113	8	1	0.421379911529369
18632	TPR	0.0171495133641299	82.4867629286	110.79078159	113	8	1	0.421379911529369
20059	ZBTB43	0.0171495133641299	16.5461794811	21.3767173577	113	8	1	0.421379911529369
960	ARC	0.0171539817775824	0.0200109523945	0	113	8	1	0.421379911529369
12995	PLAC8L1	0.0175089351791874	0.328609254	0	113	8	1	0.427339498086797
13291	POTEJ	0.0175351546795546	0	0.05614671813515	113	8	1	0.427339498086797
20005	YWHAZP2	0.0175543620747264	0.308823662164	0.673991485296	113	8	1	0.427339498086797
6278	FSTL4	0.0175767516269462	0.177598879138	0.8633513651365	113	8	1	0.427339498086797
17854	TENM2	0.017609952302065	0.463607252166	11.53385003734	113	8	1	0.427339498086797
9674	LRRC37BP1	0.0176414214205673	11.8816393578	16.93766758155	113	8	1	0.427339498086797
19651	VPS29	0.0176414214205673	51.2703616924	79.57828072105	113	8	1	0.427339498086797
2304	CACYBP	0.0176416133760329	67.5095228972	99.11575986455	113	8	1	0.427339498086797
3829	CRTC2	0.0176416133760329	26.8257154822	33.8290705985	113	8	1	0.427339498086797
7326	HEATR3	0.0176416133760329	17.822845546	21.626327482	113	8	1	0.427339498086797
13395	PPM1A	0.0176416133760329	39.1607542976	49.85587078955	113	8	1	0.427339498086797
14304	RBM27	0.0176416133760329	38.6138821076	47.5700321513	113	8	1	0.427339498086797
11648	NR2E1	0.017671392021182	0.0199596097337	1.407797411165	113	8	1	0.427565969492853
16374	SLC25A5P2	0.0178768652855315	0.420805534569	2.003891768495	113	8	1	0.430587988209179
17900	TEX50	0.0180881073976467	0	0	113	8	1	0.430587988209179
7668	HNRNPA3P7	0.0181295945870756	1.32226251342	2.51241476988	113	8	1	0.430587988209179
14015	QRSL1P3	0.0181440875546783	1.13203537665	1.69899528491	113	8	1	0.430587988209179
2485	CBWD6	0.01814526286578	5.84223354107	12.0179666214	113	8	1	0.430587988209179
240	ACTR1A	0.0181458505328949	30.0326869271	49.3705543575	113	8	1	0.430587988209179
8468	ISG20L2	0.0181458505328949	20.792985399	25.91135410945	113	8	1	0.430587988209179
12302	PALB2	0.0181458505328949	23.6600064826	32.9397436364	113	8	1	0.430587988209179
1188	ASCC1	0.0181460464236464	26.6452719899	38.1134707618	113	8	1	0.430587988209179
4444	DHX32	0.0181460464236464	10.6864822806	14.72434327235	113	8	1	0.430587988209179
6237	FRG1	0.0181460464236464	72.0813693175	91.95330896205	113	8	1	0.430587988209179
6709	GLS	0.0181460464236464	244.493017748	312.7051566995	113	8	1	0.430587988209179
7873	HSPA7	0.0181460464236464	9.64053136467	4.018407087425	113	8	1	0.430587988209179
12911	PIP4P1	0.0181460464236464	8.49095946157	11.85159981105	113	8	1	0.430587988209179
17998	THRA	0.0181460464236464	18.6482288217	27.5217821976	113	8	1	0.430587988209179
18078	TLE1	0.0181460464236464	10.4405139606	18.93005012875	113	8	1	0.430587988209179
18880	TRIP12	0.0181460464236464	209.033709331	265.990593959	113	8	1	0.430587988209179
592	ALDOC	0.0183960414523664	5.74728373611	1.248070665978	113	8	1	0.435450718526092
19957	YBX2	0.0185002479874851	0.263040806967	1.041494722935	113	8	1	0.435450718526092
3144	CFHR4	0.0186029804424823	0.0170634100034	0.7316216752225	113	8	1	0.435450718526092
641	ALS2CR12	0.018662265821684	6.08453639485	12.07171437975	113	8	1	0.435450718526092
20171	ZFP28	0.018662265821684	4.88080039548	8.36674859847	113	8	1	0.435450718526092
5364	ERMP1	0.0186628654597457	14.7861075366	27.8877064054	113	8	1	0.435450718526092
17022	SPECC1L	0.0186628654597457	49.5489915654	66.7638773613	113	8	1	0.435450718526092
19671	VPS72	0.0186628654597457	19.9151900266	27.78877449925	113	8	1	0.435450718526092
2314	CADPS2	0.0186630653408144	9.79248855248	4.01815980181	113	8	1	0.435450718526092
3281	CHUK	0.0186630653408144	15.9577355188	26.36789997945	113	8	1	0.435450718526092
7978	IDH1	0.0186630653408144	19.3932294795	35.6864873032	113	8	1	0.435450718526092
13757	PSMA4	0.0186630653408144	80.6002818504	108.7569319775	113	8	1	0.435450718526092
17610	TALDO1	0.0186630653408144	124.643626436	165.0430046585	113	8	1	0.435450718526092
19047	TTC37	0.0186630653408144	60.8406920513	89.6934099158	113	8	1	0.435450718526092
19530	UTP3	0.0186630653408144	18.7550206558	25.7799475222	113	8	1	0.435450718526092
2312	CADM4	0.0189193085972013	2.78693585187	0.7627288966675	113	8	1	0.440937872640118
20910	Any_AE	0.0191076853771869	0	1	100	7	1	0.441416218300431
6799	GNRHR2P1	0.0191757996644461	44.5659931997	72.7025263427	113	8	1	0.441416218300431
4709	DPRXP4	0.0191888481305108	4.93133189072	7.86672794748	113	8	1	0.441416218300431
796	ANKS1B	0.0191921107961619	2.88700879758	9.134305389265	113	8	1	0.441416218300431
1452	B3GLCT	0.0191927225704206	8.03585675817	17.92304058035	113	8	1	0.441416218300431
3695	COX20	0.0191929264968891	85.2964549372	136.060697858	113	8	1	0.441416218300431
3967	CTSA	0.0191929264968891	298.649407071	422.091971726	113	8	1	0.441416218300431
4269	DCXR	0.0191929264968891	95.3675469252	174.454383548	113	8	1	0.441416218300431
4617	DNAJC9	0.0191929264968891	8.08345526683	11.44514483685	113	8	1	0.441416218300431
11212	NDUFA8	0.0191929264968891	27.0982123305	49.2041597909	113	8	1	0.441416218300431
11830	NUTF2	0.0191929264968891	34.9105978859	44.5732375263	113	8	1	0.441416218300431
20004	YWHAZ	0.0191929264968891	471.445000183	604.527705181	113	8	1	0.441416218300431
15948	SERPINB4	0.019252935025696	0	2.754389243445	113	8	1	0.441912177547972
4909	EDDM3B	0.0192567206232381	0	0.194972282468	113	8	1	0.441912177547972
6066	FIBCD1	0.0193584482862446	0.0192967187358	0.209044733811	113	8	1	0.44271429541782
17176	SRY	0.0193859972565091	0	1.67657122417	113	8	1	0.44271429541782
9296	LGALS12	0.0195828417039939	0.127553281876	0	113	8	1	0.44271429541782
2241	C9orf43	0.0196413262237525	0.674337821333	1.608244799921	113	8	1	0.44271429541782
8138	IGKV1.39	0.0196901445415678	62.193565414	5.572277119875	113	8	1	0.44271429541782
16966	SPATA12	0.0197184185249422	0.403499399417	0.7038005527075	113	8	1	0.44271429541782
5033	EI24P2	0.0197242416105022	0.390381536792	1.2458774130165	113	8	1	0.44271429541782
12217	OXSM	0.0197286093662341	8.513997258	10.5284425607	113	8	1	0.44271429541782
7086	GSTCD	0.0197338095688406	12.2490170977	14.62440608575	113	8	1	0.44271429541782
3488	CNEP1R1	0.0197350576972591	25.7379885633	32.8401284118	113	8	1	0.44271429541782
1493	BAIAP2	0.0197356817730503	34.8174108757	55.10434798015	113	8	1	0.44271429541782
5271	EPB41	0.0197356817730503	55.7871151752	80.13608282025	113	8	1	0.44271429541782
6073	FIGNL1	0.0197356817730503	5.26268462055	7.606511962145	113	8	1	0.44271429541782
14417	REPS2	0.0197356817730503	8.60175661792	22.0070079021	113	8	1	0.44271429541782
15604	SAMD8	0.0197356817730503	13.1937974371	20.66421549615	113	8	1	0.44271429541782
15768	SDCCAG8	0.0197356817730503	55.2402082448	70.910805362	113	8	1	0.44271429541782
20087	ZC3H12C	0.0197356817730503	25.9409330644	41.5095632161	113	8	1	0.44271429541782
7691	HNRNPK	0.0197358898000299	289.692812622	354.8049464465	113	8	1	0.44271429541782
9719	LRRFIP2	0.0197358898000299	37.8882112039	58.43044192075	113	8	1	0.44271429541782
10122	MCOLN1	0.0197358898000299	40.4886524396	64.5669021514	113	8	1	0.44271429541782
14166	RALBP1	0.0197358898000299	23.9197522403	37.7902334354	113	8	1	0.44271429541782
15996	SETP3	0.0198645251224766	0.189005751909	0.569314138951	113	8	1	0.442824106554181
8526	ITIH6	0.0199168610897182	0.93193042598	0.073461592056	113	8	1	0.442824106554181
6000	FER1L4	0.0199947217130668	1.4560738909	0.2310590745165	113	8	1	0.442824106554181
13165	PNMA8A	0.0200102660057315	1.51557098876	0.4636878756805	113	8	1	0.442824106554181
16556	SLC6A2	0.0201984252197364	0	0.05582585135915	113	8	1	0.442824106554181
3952	CTNNA2	0.0202315694481561	1.1570527539	6.551962033695	113	8	1	0.442824106554181
7774	HPN	0.0202455591956588	1.8234906498	0.37138986685575	113	8	1	0.442824106554181
8076	IGFN1	0.0202743983502431	0.560274456792	2.883047297405	113	8	1	0.442824106554181
2222	C8orf82	0.0202879752098455	1.79427148071	0.836536307624	113	8	1	0.442824106554181
365	ADGRG6	0.0202913699737437	20.1027513316	51.77484552135	113	8	1	0.442824106554181
154	ACER3	0.0202920065164175	33.9596896397	50.81035489295	113	8	1	0.442824106554181
16553	SLC6A15	0.0202920065164175	28.0189332277	68.0277588829	113	8	1	0.442824106554181
18951	TSG101	0.0202920065164175	100.491705678	148.4113891555	113	8	1	0.442824106554181
284	ADAM9	0.0202922186990239	88.0056870873	120.1563340215	113	8	1	0.442824106554181
1468	B4GALT5	0.0202922186990239	12.136376983	19.5759469301	113	8	1	0.442824106554181
4161	DAB2	0.0202922186990239	77.1243935509	156.622337932	113	8	1	0.442824106554181
4281	DDIT4	0.0202922186990239	19.4137703775	13.9641609283	113	8	1	0.442824106554181
6687	GLIPR2	0.0202922186990239	9.64280147584	16.4430430051	113	8	1	0.442824106554181
10737	MSRB2	0.0202922186990239	20.1776807378	54.17045230255	113	8	1	0.442824106554181
11113	NBEAL1	0.0202922186990239	23.7749411336	37.534085903	113	8	1	0.442824106554181
12683	PEX5	0.0202922186990239	26.7283391869	18.23086006855	113	8	1	0.442824106554181
14268	RBBP4	0.0202922186990239	178.223823101	225.4935595855	113	8	1	0.442824106554181
15519	RUFY2	0.0202922186990239	16.4675232528	23.46762556375	113	8	1	0.442824106554181
18502	TNKS2	0.0202922186990239	20.1807606556	28.3535581267	113	8	1	0.442824106554181
18825	TRIM33	0.0202922186990239	63.8329819362	86.91921680665	113	8	1	0.442824106554181
12095	OR5P3	0.0205367664876801	0	0.2863083121815	113	8	1	0.442824106554181
15474	RSPO1	0.0207126537566327	0	0.07256461435205	113	8	1	0.442824106554181
12843	PID1	0.0207411342216139	0.697448168188	2.654279050685	113	8	1	0.442824106554181
19632	VNN1	0.020783469673272	0.229428317115	0.552870043826	113	8	1	0.442824106554181
5519	FABP7	0.0208145943047974	4.57434455982	0.375425369783	113	8	1	0.442824106554181
6023	FGF1	0.0208145943047974	2.74743678516	1.22863487006	113	8	1	0.442824106554181
8194	IGLV3.16	0.0208314523305573	0.166289664242	0	113	8	1	0.442824106554181
18857	TRIM6	0.0208578524798148	5.70639410336	2.462041623215	113	8	1	0.442824106554181
12972	PLA1A	0.0208613146154149	16.3215408038	3.007654272305	113	8	1	0.442824106554181
1285	ATMIN	0.0208619637902632	27.5952307685	41.2304586773	113	8	1	0.442824106554181
8934	KLF5	0.0208619637902632	17.6043757852	54.56775578475	113	8	1	0.442824106554181
9922	MAN2A1	0.0208619637902632	24.0121969378	34.31233246185	113	8	1	0.442824106554181
13089	PLOD2	0.0208619637902632	16.9886603924	8.08353517908	113	8	1	0.442824106554181
13118	PLXNA2	0.0208619637902632	4.76864996689	10.89635901455	113	8	1	0.442824106554181
14798	RPA2	0.0208619637902632	24.8091133248	32.24397069485	113	8	1	0.442824106554181
15987	SETDB2	0.0208619637902632	17.1258996381	24.04117797675	113	8	1	0.442824106554181
16060	SGSH	0.0208619637902632	45.6704601097	57.48012163405	113	8	1	0.442824106554181
1052	ARID2	0.0208621801835932	47.7595977851	65.61284158955	113	8	1	0.442824106554181
5388	ESCO1	0.0208621801835932	16.1190022179	26.61606252625	113	8	1	0.442824106554181
6819	GOLGA7	0.0208621801835932	54.3974501161	70.7080983004	113	8	1	0.442824106554181
6848	GOSR1	0.0208621801835932	59.323067791	84.0207364865	113	8	1	0.442824106554181
10695	MRS2	0.0208621801835932	26.6998743686	45.23111873565	113	8	1	0.442824106554181
13532	PRDX2	0.0208621801835932	22.3175330881	45.1761719164	113	8	1	0.442824106554181
13577	PRKAR1A	0.0208621801835932	702.12678239	995.462971631	113	8	1	0.442824106554181
15773	SDHA	0.0208621801835932	106.622246735	165.8358000855	113	8	1	0.442824106554181
16491	SLC39A6	0.0208621801835932	55.3611050671	102.97344708955	113	8	1	0.442824106554181
20157	ZFAND5	0.0208621801835932	178.047718762	302.753206689	113	8	1	0.442824106554181
20450	ZNF439	0.0208621801835932	6.59280816928	13.41157563345	113	8	1	0.442824106554181
179	ACOXL	0.0209007345070244	0.076880989017	0.0112030869613	113	8	1	0.443192981253813
10390	MIR211	0.0210913065598701	0	67.55088512265	113	8	1	0.446781330963078
19535	UTS2B	0.0213116732701249	0.225509505606	0.0210695173555	113	8	1	0.448282560181418
1132	ARPC5L	0.0214451621518596	13.0476670158	19.9225442268	113	8	1	0.448282560181418
2480	CBWD1	0.0214451621518596	68.2671204416	104.578685999	113	8	1	0.448282560181418
2857	CDC37L1	0.0214451621518596	9.26764892876	12.0983468824	113	8	1	0.448282560181418
14493	RGS14	0.0214451621518596	14.6512897619	25.14751066125	113	8	1	0.448282560181418
5875	FBRSL1	0.0214458241240424	26.3603513173	38.72285299355	113	8	1	0.448282560181418
20173	ZFP30	0.0214458241240424	3.91101363789	5.47255096499	113	8	1	0.448282560181418
9581	LOXL3	0.0214460447831483	5.17209822698	2.39203822734	113	8	1	0.448282560181418
10763	MT.RNR2	0.0214460447831483	2442.1017232	4663.621676875	113	8	1	0.448282560181418
11829	NUSAP1	0.0214460447831483	52.5978315269	91.56334461435	113	8	1	0.448282560181418
12548	PDCD6IP	0.0214460447831483	181.86955094	231.304999364	113	8	1	0.448282560181418
14189	RANBP9	0.0214460447831483	51.6600867902	97.7366318334	113	8	1	0.448282560181418
7618	HNRNPA1P28	0.0214465261769965	0	0.04212470599475	113	8	1	0.448282560181418
130	ACADL	0.0214620443070276	0.181387951583	0.5495807002245	113	8	1	0.448282560181418
1295	ATP12A	0.0216915718035502	0.0210730569166	0.317180189657	113	8	1	0.450547546579085
18419	TMPRSS13	0.0219182317494518	0.95959058304	5.782621920625	113	8	1	0.450547546579085
1741	BPTFP1	0.0219418090671359	9.63352902142	28.00478714125	113	8	1	0.450547546579085
18540	TOGARAM2	0.0219946115862062	0.748474733239	0.078727936496	113	8	1	0.450547546579085
9671	LRRC37A6P	0.0220069764503157	0.456457339537	0.887006763525	113	8	1	0.450547546579085
20252	ZNF114	0.0220170950820212	0.617559929962	1.71076501651	113	8	1	0.450547546579085
3163	CHAC1	0.0220251912341713	1.13435348894	3.133346889875	113	8	1	0.450547546579085
10163	MED11	0.0220395871289869	5.79676559368	8.382219787775	113	8	1	0.450547546579085
20445	ZNF432	0.0220418368037498	4.38781656483	7.52562165378	113	8	1	0.450547546579085
14834	RPL10P9	0.0220431866496195	3.08446955108	1.97913127433	113	8	1	0.450547546579085
16065	SGTB	0.0220431866496195	13.9300772479	25.48046529355	113	8	1	0.450547546579085
757	ANKRD26	0.0220438615840885	13.3164408527	19.06047660305	113	8	1	0.450547546579085
2649	CCDC92	0.0220438615840885	7.62699721171	10.56945220478	113	8	1	0.450547546579085
11704	NSG1	0.0220438615840885	94.6445351518	169.491043787	113	8	1	0.450547546579085
2952	CDK8	0.0220440865639535	26.6718313366	43.99216983605	113	8	1	0.450547546579085
2965	CDKN2AIP	0.0220440865639535	6.10699157904	8.52871375838	113	8	1	0.450547546579085
5083	EIF4A1	0.0220440865639535	403.503620044	462.753562273	113	8	1	0.450547546579085
6318	FUS	0.0220440865639535	574.354775132	668.3726652225	113	8	1	0.450547546579085
10014	MAPRE1	0.0220440865639535	38.4711126546	47.3148621596	113	8	1	0.450547546579085
11167	NCOA3	0.0220440865639535	25.3665266975	34.13684668715	113	8	1	0.450547546579085
11400	NIPBL	0.0220440865639535	113.211402472	156.661166656	113	8	1	0.450547546579085
19302	UBLCP1	0.0220440865639535	19.3895226386	24.92174090965	113	8	1	0.450547546579085
4531	DMBX1	0.0221473229081099	0	0.0322726043168	113	8	1	0.452215923067153
7754	HOXC9	0.0223294319747459	3.80692911624	7.695262811425	113	8	1	0.454195046183987
3944	CTF1	0.022515669252647	0.0668468873605	0.0169814790061	113	8	1	0.454195046183987
6058	FHIT	0.0226373202339513	2.85918826783	1.578174463965	113	8	1	0.454195046183987
20618	ZNF66	0.0226485561890011	1.70548189492	3.33514102567	113	8	1	0.454195046183987
15676	SCARNA14	0.0226519961763994	560.879280511	220.1189928775	113	8	1	0.454195046183987
20674	ZNF724	0.0226542896079057	3.27959623798	5.281691039645	113	8	1	0.454195046183987
318	ADAT1	0.0226563537691516	15.2659641344	19.34365744385	113	8	1	0.454195046183987
5193	EMC4	0.0226563537691516	46.7261863497	55.29244752545	113	8	1	0.454195046183987
5259	ENTPD4	0.0226563537691516	56.1957189381	86.66390494595	113	8	1	0.454195046183987
429	AFF4	0.0226565831246635	60.0415921667	91.9203759253	113	8	1	0.454195046183987
2815	CD68	0.0226565831246635	359.138686965	765.2922365965	113	8	1	0.454195046183987
5654	FAM192A	0.0226565831246635	66.1841939325	92.63413691855	113	8	1	0.454195046183987
6488	GAS7	0.0226565831246635	143.807678119	72.22014584105	113	8	1	0.454195046183987
8935	KLF6	0.0226565831246635	95.661926846	157.7644836815	113	8	1	0.454195046183987
11260	NDUFV2	0.0226565831246635	139.057332848	190.7783502775	113	8	1	0.454195046183987
11905	OGFOD3	0.0226565831246635	9.93817041811	6.869425657005	113	8	1	0.454195046183987
14674	RNF14	0.0226565831246635	52.0484295645	83.07841357095	113	8	1	0.454195046183987
15374	RPS9	0.0226565831246635	677.136474387	523.4811952285	113	8	1	0.454195046183987
15882	SENP3	0.0226565831246635	45.3206599016	61.61575030395	113	8	1	0.454195046183987
8994	KLK7	0.0227475413383186	0	4.275899563295	113	8	1	0.455582098248488
8807	KIAA0319	0.0227740584708986	0.0260264500045	0.1250062541211	113	8	1	0.45567712211992
13671	PRR23D2	0.02284170866645	0	0.0330284548194	113	8	1	0.456594193581788
3007	CEBPZOS	0.0232791400332355	14.2678090573	21.1626178972	113	8	1	0.459290270016244
2599	CCDC36	0.0232814777692062	2.35051139293	6.185041676755	113	8	1	0.459290270016244
8339	ING2	0.0232828804515987	23.0527249736	30.2922732542	113	8	1	0.459290270016244
3524	CNOT9	0.0232835818042723	48.5747765682	75.03341509695	113	8	1	0.459290270016244
8918	KLC2	0.0232835818042723	11.1104464508	18.7000867226	113	8	1	0.459290270016244
10135	MCU	0.0232835818042723	13.3310208582	21.14024489185	113	8	1	0.459290270016244
16043	SGCB	0.0232835818042723	13.3715946062	10.2348274879	113	8	1	0.459290270016244
1362	ATP6V0C	0.0232838155901971	57.9517640733	111.029482471	113	8	1	0.459290270016244
5449	EXOC1	0.0232838155901971	31.9361529497	43.76275066455	113	8	1	0.459290270016244
11173	NCOR1	0.0232838155901971	105.323904835	145.095318325	113	8	1	0.459290270016244
13197	POGZ	0.0232838155901971	61.9109243126	89.3816296537	113	8	1	0.459290270016244
13271	POMT1	0.0232838155901971	26.0974710719	37.57680078565	113	8	1	0.459290270016244
17389	STX8	0.0232838155901971	63.2204783223	80.1886500219	113	8	1	0.459290270016244
20187	ZFP91.CNTF	0.0232838155901971	48.5187301496	74.3226258003	113	8	1	0.459290270016244
1330	ATP5C1P1	0.0233265009789435	0.043243388167	0.15015993462275	113	8	1	0.459699000930611
13138	PMP2	0.0236347303747953	0.0554425728326	0	113	8	1	0.460246957547071
7073	GSG1L	0.023742761013352	0.0313943246156	1.052425065166	113	8	1	0.460246957547071
653	AMDHD1	0.0237927697023514	0.346603825082	0.971932958766	113	8	1	0.460246957547071
2215	C8orf46	0.0238736694195495	3.27959623798	0.6945913916	113	8	1	0.460246957547071
15862	SEMA3E	0.0239060567983724	0.981227423271	0.069741579551	113	8	1	0.460246957547071
1533	BBS7	0.0239251155251741	15.0614105361	17.9934725323	113	8	1	0.460246957547071
8880	KIF27	0.0239251155251741	4.5930856709	7.633773414125	113	8	1	0.460246957547071
13435	PPP1R26	0.0239251155251741	2.90220722534	4.0545925254	113	8	1	0.460246957547071
14168	RALGAPA1P1	0.0239251155251741	2.1553569156	4.09382369615	113	8	1	0.460246957547071
19676	VRK2	0.0239251155251741	25.8343806913	34.26116470025	113	8	1	0.460246957547071
3347	CLCN3	0.0239258303329542	90.0034301055	136.1253000955	113	8	1	0.460246957547071
10414	MITD1	0.0239258303329542	24.6381066726	31.0561111988	113	8	1	0.460246957547071
12571	PDE5A	0.0239258303329542	9.2354052012	23.98343377735	113	8	1	0.460246957547071
16085	SH3BP4	0.0239258303329542	23.303498753	37.9650996868	113	8	1	0.460246957547071
19462	USP13	0.0239258303329542	23.4846080192	51.12839232185	113	8	1	0.460246957547071
3221	CHMP4B	0.0239260686039091	75.9415993585	106.153175894	113	8	1	0.460246957547071
5177	ELOVL5	0.0239260686039091	37.1742450842	54.78054970265	113	8	1	0.460246957547071
7874	HSPA8	0.0239260686039091	1830.01935827	2766.894150125	113	8	1	0.460246957547071
11711	NSMCE4A	0.0239260686039091	17.3244306604	26.15935645045	113	8	1	0.460246957547071
11795	NUFIP2	0.0239260686039091	31.3584366895	50.1930923565	113	8	1	0.460246957547071
13345	PPIAP22	0.0239260686039091	45.9888868805	65.1714506817	113	8	1	0.460246957547071
14068	RAB35	0.0239260686039091	29.113320961	41.47957879655	113	8	1	0.460246957547071
14589	RIPK1	0.0239260686039091	20.84761183	29.5394290658	113	8	1	0.460246957547071
16695	SMG7	0.0239260686039091	59.7594861844	72.25246776355	113	8	1	0.460246957547071
17861	TERC	0.0239260686039091	101.324265364	61.674977649	113	8	1	0.460246957547071
19604	VEZF1	0.0239260686039091	43.5350668814	59.76470704865	113	8	1	0.460246957547071
19382	UNC13A	0.0240202381280459	0.289860078501	0.02120993086385	113	8	1	0.461634126521463
8993	KLK6	0.0241693115625704	0	1.162096736603	113	8	1	0.462273853482423
1643	BIN1	0.0242505124262267	11.2560802984	5.958663743085	113	8	1	0.462273853482423
9735	LRTM1	0.0244612112255625	0	0.0837677013133	113	8	1	0.462273853482423
10575	MRAP	0.0244732388773373	0.845425228962	0.3804949902715	113	8	1	0.462273853482423
1859	C10orf113	0.0244916472505042	0	0.1618462835781	113	8	1	0.462273853482423
15100	RPL5P5	0.0244953031522717	0.193682555376	0.476610435224	113	8	1	0.462273853482423
7707	HNRNPUP1	0.0245435780250939	1.63250488001	2.40670657867	113	8	1	0.462273853482423
3268	CHST2	0.0245787742699204	0.97095084974	0.394309368898	113	8	1	0.462273853482423
20404	ZNF354C	0.0245787742699204	2.40509698204	3.476297955275	113	8	1	0.462273853482423
5262	ENTPD7	0.0245812022517588	7.96412533197	11.072929022	113	8	1	0.462273853482423
2030	C1orf131	0.0245826590813875	10.6632449251	14.6773575141	113	8	1	0.462273853482423
11401	NIPSNAP1	0.0245826590813875	12.8973620518	7.91751664063	113	8	1	0.462273853482423
1245	ATAT1	0.024583387507599	24.2254535737	39.14158683855	113	8	1	0.462273853482423
3277	CHSY3	0.024583387507599	4.07523367057	6.9561106045	113	8	1	0.462273853482423
7960	ICA1	0.024583387507599	9.45885156368	22.84645910905	113	8	1	0.462273853482423
8484	ITFG1	0.024583387507599	63.5610663893	97.87480443925	113	8	1	0.462273853482423
2684	CCND1	0.0245836303180246	164.995722707	404.9517866795	113	8	1	0.462273853482423
4325	DDX42	0.0245836303180246	114.303731562	143.7833810875	113	8	1	0.462273853482423
4381	DERA	0.0245836303180246	43.2629858499	72.36408463285	113	8	1	0.462273853482423
4386	DESI1	0.0245836303180246	13.3075134819	22.8524345716	113	8	1	0.462273853482423
5819	FAM98B	0.0245836303180246	11.0294723227	15.4532575003	113	8	1	0.462273853482423
13397	PPM1B	0.0245836303180246	33.1934891965	41.4265546805	113	8	1	0.462273853482423
14459	RFWD3	0.0245836303180246	15.8148981713	26.4322222677	113	8	1	0.462273853482423
19463	USP14	0.0245836303180246	68.5609938301	94.69714815545	113	8	1	0.462273853482423
8156	IGKV2D.28	0.0247061077927819	16.955394672	0.02240617392265	113	8	1	0.46335778709528
6048	FGFR4	0.0248481785564157	1.23751175595	0.506748069936	113	8	1	0.46335778709528
16004	SEZ6	0.0248481785564157	0.69374964093	0.2555685811275	113	8	1	0.46335778709528
5919	FBXO41	0.024915791974784	1.22581799257	0.509836880093	113	8	1	0.46335778709528
14451	RFPL3S	0.0250304941881538	0.364024380533	0.078727936496	113	8	1	0.46335778709528
15101	RPL5P6	0.0250381904678215	0	0.0882880391235	113	8	1	0.46335778709528
17719	TBL1Y	0.0250381904678215	0	0.329475060905	113	8	1	0.46335778709528
19116	TUBB8P11	0.0251581427574	0	0.07855289205775	113	8	1	0.46335778709528
7633	HNRNPA1P45	0.0252360133661098	2.82488949451	6.007383450385	113	8	1	0.46335778709528
8961	KLHL23	0.0252481337378548	5.02621403796	12.0611672343	113	8	1	0.46335778709528
16024	SFR1	0.0252518444593685	2.32868838996	3.390115234295	113	8	1	0.46335778709528
11377	NHS	0.0252543183788018	2.26325960595	8.876135435515	113	8	1	0.46335778709528
12144	ORC6	0.0252543183788018	11.4114334884	20.45963070585	113	8	1	0.46335778709528
6839	GOLPH3L	0.0252558027708131	16.8684027843	21.93730401085	113	8	1	0.46335778709528
3574	COL11A2	0.0252565449781669	5.40455207988	0.554639574145	113	8	1	0.46335778709528
4883	EBP	0.0252565449781669	25.2986569196	37.24495915455	113	8	1	0.46335778709528
20596	ZNF624	0.0252565449781669	4.90613711636	6.719640699205	113	8	1	0.46335778709528
1755	BRD7	0.0252567923822994	95.2630763989	127.6450335985	113	8	1	0.46335778709528
3579	COL16A1	0.0252567923822994	40.3613464494	17.29075800575	113	8	1	0.46335778709528
13829	PTAR1	0.0252567923822994	33.6441357939	48.59119514425	113	8	1	0.46335778709528
15110	RPL7	0.0252567923822994	1208.54241126	874.578005989	113	8	1	0.46335778709528
15685	SCARNA6	0.0252567923822994	1088.14347261	597.7403142755	113	8	1	0.46335778709528
17114	SRC	0.0252567923822994	15.2775428176	23.9311056445	113	8	1	0.46335778709528
17334	STK4	0.0252567923822994	34.5561898812	41.34183016455	113	8	1	0.46335778709528
19459	USP11	0.0252567923822994	56.0850317179	36.1921952947	113	8	1	0.46335778709528
8675	KCNH7	0.0253501372557319	0.0270460894032	0.0837387770387	113	8	1	0.46335778709528
9540	LMCD1	0.0255968184646639	31.2361148359	14.50624299395	113	8	1	0.46335778709528
16901	SORD2P	0.0257404544307721	0.527737440069	1.337725776786	113	8	1	0.46335778709528
14411	REM2	0.0258230559215873	0.0767134662282	0	113	8	1	0.46335778709528
15338	RPS4XP16	0.0258904186893791	0.827132752349	0.386967572309	113	8	1	0.46335778709528
20277	ZNF165	0.0259317363161147	0.63870751148	0.9831552641675	113	8	1	0.46335778709528
3925	CTAGE7P	0.0259370286141587	2.93721881904	4.504922179695	113	8	1	0.46335778709528
4674	DOLPP1	0.0259408090529704	5.09306429051	9.20313658121	113	8	1	0.46335778709528
5584	FAM136A	0.0259433294500917	5.11987025525	6.399572862825	113	8	1	0.46335778709528
19679	VSIG10	0.0259433294500917	4.74054301696	2.365751013075	113	8	1	0.46335778709528
1734	BPHL	0.0259448417285197	7.54399926631	14.82615325875	113	8	1	0.46335778709528
6925	GPR161	0.0259448417285197	6.02792916627	11.5383808345	113	8	1	0.46335778709528
12655	PELI2	0.0259448417285197	21.392135194	36.78330098115	113	8	1	0.46335778709528
19851	WNK4	0.0259448417285197	9.95200090315	1.230686756881	113	8	1	0.46335778709528
569	ALCAM	0.0259455978790268	21.9224290034	37.01872245855	113	8	1	0.46335778709528
7342	HELLS	0.0259455978790268	21.3449845821	37.39785283175	113	8	1	0.46335778709528
11801	NUP133	0.0259455978790268	23.2056279263	31.7613408011	113	8	1	0.46335778709528
13759	PSMA6	0.0259455978790268	134.271929172	178.0255813615	113	8	1	0.46335778709528
14797	RPA1	0.0259455978790268	59.5729117797	90.33094627355	113	8	1	0.46335778709528
16057	SGPL1	0.0259455978790268	14.1030683576	20.54952471105	113	8	1	0.46335778709528
16677	SMC6	0.0259455978790268	23.4070221066	34.15058225395	113	8	1	0.46335778709528
18126	TMBIM1	0.0259455978790268	90.9807527361	135.4098741675	113	8	1	0.46335778709528
19663	VPS45	0.0259455978790268	31.5057175696	44.9410535397	113	8	1	0.46335778709528
20346	ZNF274	0.0259455978790268	10.2881777886	14.1618027751	113	8	1	0.46335778709528
1358	ATP6V0A1	0.0259458499308688	105.371575534	175.2160108055	113	8	1	0.46335778709528
2831	CD9	0.0259458499308688	71.1900966597	149.599582625	113	8	1	0.46335778709528
3418	CLIP1	0.0259458499308688	50.0647485679	64.42123257515	113	8	1	0.46335778709528
5299	EPHX1	0.0259458499308688	40.0188582157	91.41717310525	113	8	1	0.46335778709528
11506	NOLC1	0.0259458499308688	58.8707419433	84.86953790335	113	8	1	0.46335778709528
13199	POLA2	0.0259458499308688	24.9255196094	39.0978287882	113	8	1	0.46335778709528
13462	PPP2R2A	0.0259458499308688	43.1224573578	58.31832526365	113	8	1	0.46335778709528
16673	SMC3	0.0259458499308688	60.8758665604	97.8781830506	113	8	1	0.46335778709528
19335	UCHL5	0.0259458499308688	47.782162065	71.16060462185	113	8	1	0.46335778709528
14851	RPL12P27	0.025947504729116	0	0	113	8	1	0.46335778709528
7491	HLA.DPB2	0.0260675139630954	0.154201861957	0	113	8	1	0.46365827489693
7768	HPCAL4	0.0261288820140716	0.0187082965177	0	113	8	1	0.46365827489693
8102	IGHV3.11	0.0261331462896698	2.19960730942	0.3985233117205	113	8	1	0.46365827489693
8143	IGKV1D.16	0.026220061263966	0.0632191707499	0	113	8	1	0.46365827489693
10972	MYO3B	0.026358944749615	0.0983805931294	0.4626363730025	113	8	1	0.46365827489693
8487	ITFG2.AS1	0.0264161171532691	0.605095982216	0.1950691614115	113	8	1	0.46365827489693
17429	SULT1B1	0.0264228783391809	0.17428383866	0.02240617392265	113	8	1	0.46365827489693
7202	H2AFZP1	0.0264242690319042	0.342621686324	0	113	8	1	0.46365827489693
19580	VCX3B	0.0264242690319042	0.239394003491	4.074512468145	113	8	1	0.46365827489693
8106	IGHV3.21	0.0266115053639812	2.37943723543	0.4440362641085	113	8	1	0.46365827489693
14236	RASEF	0.0266295371916015	0.518949853077	2.993539131165	113	8	1	0.46365827489693
5061	EIF2S2P4	0.0266421156970978	1.95198375033	4.062658308515	113	8	1	0.46365827489693
20671	ZNF718	0.0266459666594963	4.11092872886	7.13706361529	113	8	1	0.46365827489693
4949	EEF1B2P1	0.0266500745590767	37.1575873912	78.07250375345	113	8	1	0.46365827489693
8895	KIF9	0.0266500745590767	5.4155730679	7.747066865845	113	8	1	0.46365827489693
9887	MAGEF1	0.0266500745590767	7.23812749946	4.16009515891	113	8	1	0.46365827489693
5511	FABP3	0.0266508448139599	12.6828741886	31.09579854805	113	8	1	0.46365827489693
11682	NRIP3	0.0266508448139599	1.65303362732	4.387901955725	113	8	1	0.46365827489693
16167	SIK1	0.0266508448139599	3.98557607939	2.2390147862	113	8	1	0.46365827489693
16417	SLC30A1	0.0266508448139599	3.0319678132	4.80903427759	113	8	1	0.46365827489693
18040	TIMM17A	0.0266508448139599	54.6098890845	86.86581376335	113	8	1	0.46365827489693
19841	WIPI1	0.0266508448139599	64.4842058685	146.335361928	113	8	1	0.46365827489693
19916	XPA	0.0266508448139599	17.6054991214	24.11395409655	113	8	1	0.46365827489693
71	ABCF1	0.0266511015672515	98.9818207	150.1988024045	113	8	1	0.46365827489693
424	AFDN	0.0266511015672515	79.9315257696	140.72775743	113	8	1	0.46365827489693
4675	DONSON	0.0266511015672515	12.4317498945	19.5381428827	113	8	1	0.46365827489693
8931	KLF3	0.0266511015672515	11.6932995263	17.67322141375	113	8	1	0.46365827489693
10825	MTMR4	0.0266511015672515	22.9320145566	31.0680976692	113	8	1	0.46365827489693
13208	POLE	0.0266511015672515	28.8371629057	39.18366457405	113	8	1	0.46365827489693
16688	SMG1P3	0.0266511015672515	269.239259188	362.058571314	113	8	1	0.46365827489693
19352	UGDH	0.0266511015672515	46.5795892629	34.67292107315	113	8	1	0.46365827489693
5079	EIF3LP1	0.0267501195377752	0	0.0526594646725	113	8	1	0.464251510529356
12130	OR8G3P	0.0267518818747844	0	0.888583163166	113	8	1	0.464251510529356
5092	EIF4A2P2	0.0269716370251368	0.0771868749431	0.163006005918	113	8	1	0.464251510529356
15508	RTN4R	0.0270008255773564	1.86669434489	6.55861158001	113	8	1	0.464251510529356
13562	PRICKLE2.AS3	0.0270370084032053	0.0871419193298	0.0138761332534	113	8	1	0.464251510529356
5444	EXD1	0.0271620836385851	0	0.0864143376015	113	8	1	0.464251510529356
15106	RPL6P2	0.0271952150717942	0.370480777072	0.8980521571535	113	8	1	0.464251510529356
20863	cyclesOnTherapy	0.0272454744384954	10	32	110	8	1	0.464251510529356
9489	LINC02210	0.0272980917353304	0.948450393294	0.3842445408195	113	8	1	0.464251510529356
17691	TBC1D29	0.0273199111711219	0.0286038547184	0.2956045499925	113	8	1	0.464251510529356
6183	FOXD2	0.0273414742710999	0.435939736807	0.098373275065	113	8	1	0.464251510529356
1966	C17orf99	0.0273489876852445	0	0.212347750472	113	8	1	0.464251510529356
17398	STXBP6	0.0273676193408182	11.0671942891	22.03583086895	113	8	1	0.464251510529356
8649	KCNAB2	0.0273718033196776	54.6083359182	132.823793669	113	8	1	0.464251510529356
16967	SPATA13	0.0273718033196776	13.8275166804	5.00710150682	113	8	1	0.464251510529356
20352	ZNF280C	0.0273718033196776	9.45475519548	15.87998131035	113	8	1	0.464251510529356
20828	ZSWIM1	0.0273718033196776	7.87703098149	10.080587648075	113	8	1	0.464251510529356
1778	BRPF1	0.0273725878392824	11.1121100597	13.41979521715	113	8	1	0.464251510529356
16902	SORL1	0.0273725878392824	39.3873980357	18.3570357491	113	8	1	0.464251510529356
19499	USP40	0.0273725878392824	30.9174630776	42.56930029575	113	8	1	0.464251510529356
19781	WDR47	0.0273725878392824	9.4271278134	15.95542716365	113	8	1	0.464251510529356
1675	BMP2K	0.0273728493474712	83.4561676763	126.4281659535	113	8	1	0.464251510529356
4542	DMTF1	0.0273728493474712	114.881112839	160.344129377	113	8	1	0.464251510529356
6752	GNAI3	0.0273728493474712	16.0991595573	21.70599234235	113	8	1	0.464251510529356
6842	GON4L	0.0273728493474712	76.8544513225	108.4534887795	113	8	1	0.464251510529356
11504	NOL8	0.0273728493474712	34.0942365326	43.8625864778	113	8	1	0.464251510529356
12884	PIK3CB	0.0273728493474712	29.3219909857	54.4291770295	113	8	1	0.464251510529356
13216	POLI	0.0273728493474712	22.8868783221	33.34278238305	113	8	1	0.464251510529356
14981	RPL24	0.0273728493474712	647.988329033	478.804051283	113	8	1	0.464251510529356
19251	UBE2I	0.0273728493474712	98.9101136538	138.191500203	113	8	1	0.464251510529356
19716	WAPL	0.0273728493474712	25.0315551223	30.3706942083	113	8	1	0.464251510529356
9904	MAL2	0.0274217742516047	0.496926380702	12.508805142575	113	8	1	0.464704707135089
15017	RPL32P26	0.0275221500297589	0.320405621555	0.9693223132485	113	8	1	0.465461601799395
6777	GNG5P2	0.0275239577226931	0.134125802223	0.3548218197035	113	8	1	0.465461601799395
5780	FAM83B	0.0276899546499852	0.0580946128865	1.61210591907	113	8	1	0.465461601799395
8114	IGHV3.53	0.0277707926592778	0.549901827354	0	113	8	1	0.465461601799395
12951	PKHD1	0.0278937914094598	0.0570892182882	0.899667979642	113	8	1	0.465461601799395
11497	NOG	0.0279771114497512	0.0175434521486	0	113	8	1	0.465461601799395
15680	SCARNA21	0.0280528289960251	43.0927520766	19.321779872525	113	8	1	0.465461601799395
17764	TCEANC	0.028106072593125	2.49278998431	3.12490314576	113	8	1	0.465461601799395
595	ALG10B	0.0281103335013471	21.2110375802	29.2819361079	113	8	1	0.465461601799395
6791	GNPDA2	0.0281103335013471	7.10256148335	10.82467887255	113	8	1	0.465461601799395
15679	SCARNA20	0.0281103335013471	563.801014093	328.7536357355	113	8	1	0.465461601799395
540	AKIRIN1	0.0281111324450505	47.2030589945	68.10419349145	113	8	1	0.465461601799395
1531	BBS4	0.0281111324450505	33.2585425949	44.397172083	113	8	1	0.465461601799395
1971	C18orf8	0.0281111324450505	38.5974499999	54.9390009453	113	8	1	0.465461601799395
9045	KREMEN1	0.0281111324450505	20.478935715	33.90608963975	113	8	1	0.465461601799395
12325	PAPD7	0.0281111324450505	14.999651587	23.7788697396	113	8	1	0.465461601799395
20040	ZBTB18	0.0281111324450505	4.33681158378	6.773142803155	113	8	1	0.465461601799395
107	ABI3BP	0.0281113987612612	54.2103000368	126.833479936	113	8	1	0.465461601799395
866	AP3S1	0.0281113987612612	107.85374347	152.3003660815	113	8	1	0.465461601799395
1407	ATXN2	0.0281113987612612	73.9369773261	104.594986228	113	8	1	0.465461601799395
3629	COMMD1	0.0281113987612612	44.2056546409	57.81573743855	113	8	1	0.465461601799395
4763	DSP	0.0281113987612612	2.72948655799	35.5708829415	113	8	1	0.465461601799395
6474	GAPVD1	0.0281113987612612	34.2435357153	44.54119623705	113	8	1	0.465461601799395
8539	ITPR2	0.0281113987612612	47.0232178493	81.76289451715	113	8	1	0.465461601799395
9509	LIPA	0.0281113987612612	40.4778407175	74.5632987656	113	8	1	0.465461601799395
13330	PPFIA1	0.0281113987612612	59.4459229859	77.1440151813	113	8	1	0.465461601799395
13774	PSMC1	0.0281113987612612	74.1550353244	93.3956275807	113	8	1	0.465461601799395
18086	TLK2	0.0281113987612612	59.2377002984	87.5797680845	113	8	1	0.465461601799395
18121	TM9SF3	0.0281113987612612	69.2015266828	109.357322329	113	8	1	0.465461601799395
3758	CPSF4L	0.0283153174381087	0	0	113	8	1	0.468467413962195
11963	OR11H6	0.0284483930783578	0	0.02173784563905	113	8	1	0.468887771168673
15325	RPS3AP47	0.0284504171273376	0.149702461368	0.3287029090835	113	8	1	0.468887771168673
7239	HAPLN3	0.028484383116619	6.66524142343	1.581758457845	113	8	1	0.468887771168673
12123	OR8A1	0.0286539880759056	0	0.30449300772925	113	8	1	0.468887771168673
15322	RPS3AP38	0.0286828469998762	0.34568791701	0.705570914517	113	8	1	0.468887771168673
4691	DPH3P1	0.0287684042150284	2.14193577967	7.62227493159	113	8	1	0.468887771168673
13670	PRR23D1	0.0287840164050585	0	0.0330284548194	113	8	1	0.468887771168673
4160	DAB1	0.0288556213077777	0.153004811772	0	113	8	1	0.468887771168673
10212	MEIOC	0.0288575680014209	0.577020132026	2.562355871328	113	8	1	0.468887771168673
10045	MASP2	0.0288643469779785	2.51863041196	4.566308157125	113	8	1	0.468887771168673
1744	BRAP	0.0288667875343148	12.9464104274	16.28581411845	113	8	1	0.468887771168673
6913	GPR143	0.0288667875343148	41.3512528411	75.41548958925	113	8	1	0.468887771168673
7380	HEY1	0.0288667875343148	10.9235855287	36.4938035905	113	8	1	0.468887771168673
10839	MTRF1	0.0288667875343148	7.10256148335	9.8602811611	113	8	1	0.468887771168673
14022	R3HCC1L	0.0288667875343148	21.2872450085	31.2441272743	113	8	1	0.468887771168673
18164	TMEM104	0.0288667875343148	13.7545307995	21.5471194606	113	8	1	0.468887771168673
809	ANO6	0.0288670587113182	43.6321146693	70.1835656193	113	8	1	0.468887771168673
921	APOD	0.0288670587113182	355.024086845	142.6089460695	113	8	1	0.468887771168673
3888	CSPG4	0.0288670587113182	19.5009915675	7.707281899725	113	8	1	0.468887771168673
7690	HNRNPH3	0.0288670587113182	130.466119431	178.362417786	113	8	1	0.468887771168673
14003	QDPR	0.0288670587113182	37.7536842093	62.4357837089	113	8	1	0.468887771168673
19606	VEZT	0.0288670587113182	38.5282068121	57.04047156785	113	8	1	0.468887771168673
10906	MYBPC2	0.0290609171096192	0.0563773764016	0	113	8	1	0.468887771168673
9054	KRT14	0.0292180297130729	0.142360133127	9.569055149695	113	8	1	0.468887771168673
7230	HAGLR	0.0292467750598164	0.0205200136721	0.1362910729685	113	8	1	0.468887771168673
5088	EIF4A1P7	0.0294402679670977	0.0745362781358	0.2179047678315	113	8	1	0.468887771168673
8177	IGLL5	0.0295612126965516	8.24515221907	1.5056335248785	113	8	1	0.468887771168673
20407	ZNF365	0.0296070164466577	0.937002783377	5.528632149575	113	8	1	0.468887771168673
15339	RPS4XP17	0.0296246816863409	0.561742865142	0.333260801846	113	8	1	0.468887771168673
16067	SH2B2	0.0296246816863409	1.64400844826	0.696079269325	113	8	1	0.468887771168673
3910	CSTF2	0.0296390371346964	13.3916227839	19.5279854198	113	8	1	0.468887771168673
10374	MINPP1	0.0296390371346964	11.1654361308	15.6044315274	113	8	1	0.468887771168673
11787	NUDT6	0.0296390371346964	6.74337821333	4.242245856085	113	8	1	0.468887771168673
13044	PLEKHA8P1	0.0296390371346964	3.4060626464	5.788757920195	113	8	1	0.468887771168673
13782	PSMC3IP	0.0296390371346964	10.4455050439	14.5831120999	113	8	1	0.468887771168673
15759	SDC4	0.0296390371346964	7.82481328105	4.632995085405	113	8	1	0.468887771168673
19080	TTLL6	0.0296398550005027	0.204038002758	0	113	8	1	0.468887771168673
988	ARHGAP12	0.0296398654003888	24.5589480217	50.1629133463	113	8	1	0.468887771168673
2270	CABLES1	0.0296398654003888	96.525537803	151.8859675815	113	8	1	0.468887771168673
4001	CUTC	0.0296398654003888	24.9065648417	36.92413867265	113	8	1	0.468887771168673
5905	FBXO25	0.0296398654003888	25.0554908271	35.23460653535	113	8	1	0.468887771168673
16391	SLC27A4	0.0296398654003888	8.68514462654	14.22070259065	113	8	1	0.468887771168673
917	APOC1	0.0296401414905707	280.25103128	71.11598319845	113	8	1	0.468887771168673
2834	CD99	0.0296401414905707	591.042977725	1040.3354645485	113	8	1	0.468887771168673
3088	CEP89	0.0296401414905707	9.385136673	12.27929103645	113	8	1	0.468887771168673
6084	FKBP11	0.0296401414905707	46.5060511225	22.96525594815	113	8	1	0.468887771168673
6328	FUT8	0.0296401414905707	18.8204122957	14.75254553595	113	8	1	0.468887771168673
8426	IQGAP1	0.0296401414905707	345.957760536	485.516998994	113	8	1	0.468887771168673
12786	PHF20L1	0.0296401414905707	62.5170522794	73.01007974145	113	8	1	0.468887771168673
13198	POLA1	0.0296401414905707	19.8510751746	26.1430193784	113	8	1	0.468887771168673
16082	SH3BGRL3	0.0296401414905707	41.269257209	61.779953021	113	8	1	0.468887771168673
16643	SMAD4	0.0296401414905707	129.926852272	175.135838167	113	8	1	0.468887771168673
17021	SPECC1	0.0296401414905707	51.2000291219	92.61586291605	113	8	1	0.468887771168673
17156	SRRM1	0.0296401414905707	159.686212164	215.8879281785	113	8	1	0.468887771168673
17758	TCEAL4	0.0296401414905707	143.220165754	232.1304032695	113	8	1	0.468887771168673
18897	TRMT1L	0.0296401414905707	25.3338945862	33.96700073575	113	8	1	0.468887771168673
19674	VPS9D1.AS1	0.0296401414905707	13.714675177	5.057818324305	113	8	1	0.468887771168673
19996	YWHAE	0.0296401414905707	429.22164526	592.0322027225	113	8	1	0.468887771168673
6559	GDF3	0.0297233888819434	0	0.03369678310295	113	8	1	0.469849551291687
8086	IGHGP	0.0301830699488099	0.864911126442	0.12842208898395	113	8	1	0.474229054020999
4133	CYP4X1	0.0302736975232175	0.260993577399	1.0523978635725	113	8	1	0.474229054020999
16276	SLC17A9	0.0304152248941864	5.07857278835	1.099372148514	113	8	1	0.474229054020999
16948	SPACA9	0.0304152248941864	3.01098478095	5.08532601532	113	8	1	0.474229054020999
7694	HNRNPKP4	0.0304253418032208	0.819054856199	1.2272269292	113	8	1	0.474229054020999
909	APOBEC3B	0.0304298385409229	6.21676052452	18.0409064884	113	8	1	0.474229054020999
16415	SLC2A8	0.0304298385409229	6.26803038114	9.909942792145	113	8	1	0.474229054020999
5885	FBXL2	0.0304306817020985	13.0546660207	23.7561252599	113	8	1	0.474229054020999
10590	MRM3	0.0304306817020985	5.59362785847	7.06773943899	113	8	1	0.474229054020999
10761	MT.ND6	0.0304306817020985	23.4948114855	51.1947725335	113	8	1	0.474229054020999
13214	POLH	0.0304306817020985	26.6990314971	37.82923629135	113	8	1	0.474229054020999
18965	TSNAX	0.0304306817020985	51.639631672	79.6945466247	113	8	1	0.474229054020999
20848	ZZZ3	0.0304306817020985	20.8992393536	36.3033920078	113	8	1	0.474229054020999
5862	FBL	0.0304309627574276	116.301094893	85.8367836346	113	8	1	0.474229054020999
8806	KIAA0232	0.0304309627574276	14.0581424962	17.31083504635	113	8	1	0.474229054020999
11699	NSD3	0.0304309627574276	60.2895163791	87.70786335535	113	8	1	0.474229054020999
13664	PRR14L	0.0304309627574276	33.1065221509	44.9554132233	113	8	1	0.474229054020999
15557	S100A13	0.0304309627574276	81.9566705197	55.35414777	113	8	1	0.474229054020999
19127	TUBG1	0.0304309627574276	50.0883284263	68.59566401655	113	8	1	0.474229054020999
8094	IGHV1.46	0.0306624693853504	1.65308968366	0.206121766477	113	8	1	0.47619711794709
8205	IGLV6.57	0.0306624693853504	1.19808739557	0.1012216326375	113	8	1	0.47619711794709
15401	RPSAP50	0.0307498820015846	0	0.241278179687	113	8	1	0.47619711794709
16865	SNX31	0.0308995276041191	0	0.1342324695095	113	8	1	0.47619711794709
10963	MYO1A	0.0309142371911673	0.236059060088	0.6357044601115	113	8	1	0.47619711794709
12591	PDHA1P1	0.031021999701137	0.0560701384726	0.1563323156655	113	8	1	0.47619711794709
9686	LRRC4B	0.031176924821709	0.558869072545	0.147802274996	113	8	1	0.47619711794709
402	ADPRM	0.0312341202200192	11.6881056223	19.33327229635	113	8	1	0.47619711794709
20345	ZNF273	0.031236980824773	4.65831093092	6.946944651585	113	8	1	0.47619711794709
6606	GGT1	0.0312386972257614	6.71838546774	4.163551541935	113	8	1	0.47619711794709
8519	ITGB8	0.0312386972257614	11.2884929309	3.946913706545	113	8	1	0.47619711794709
8745	KCTD18	0.0312395554369806	10.1390680342	12.579233942	113	8	1	0.47619711794709
11306	NEMP2	0.0312395554369806	13.8159454561	8.93772782138	113	8	1	0.47619711794709
14540	RHOQ	0.0312395554369806	121.499875251	215.2637534135	113	8	1	0.47619711794709
15843	SELENOK	0.0312395554369806	11.710560542	8.166588183595	113	8	1	0.47619711794709
18176	TMEM117	0.0312395554369806	21.3257997302	31.9985708448	113	8	1	0.47619711794709
566	ALAS1	0.0312398415089758	38.0517477103	52.26668389975	113	8	1	0.47619711794709
858	AP2B1	0.0312398415089758	93.3729873318	128.239126962	113	8	1	0.47619711794709
3884	CSNK2A1	0.0312398415089758	99.4168382817	133.173021036	113	8	1	0.47619711794709
4456	DHX9	0.0312398415089758	145.652498352	189.1768508645	113	8	1	0.47619711794709
6747	GNA13	0.0312398415089758	32.2675137257	43.94806231015	113	8	1	0.47619711794709
7841	HSDL2	0.0312398415089758	24.64569405	30.4326113757	113	8	1	0.47619711794709
7915	HSPH1	0.0312398415089758	67.6641010135	91.6148286894	113	8	1	0.47619711794709
8790	KEAP1	0.0312398415089758	14.7619898329	11.2526599413	113	8	1	0.47619711794709
9133	KRTCAP2	0.0312398415089758	347.590354087	572.887289372	113	8	1	0.47619711794709
11171	NCOA6	0.0312398415089758	26.7283391869	34.20267688865	113	8	1	0.47619711794709
13830	PTBP1	0.0312398415089758	189.128095416	262.6821858445	113	8	1	0.47619711794709
14079	RAB3GAP2	0.0312398415089758	34.8489730511	52.90661520835	113	8	1	0.47619711794709
15193	RPRD2	0.0312398415089758	38.7868958731	48.3818696167	113	8	1	0.47619711794709
17492	SYAP1	0.0312398415089758	21.883480885	34.55723290165	113	8	1	0.47619711794709
20876	progressed	0.0314262811727145	1	0	113	8	1	0.478690421152651
12222	P2RX2	0.0314722786590498	0.0526303564458	0.1431239770115	113	8	1	0.479038070656846
10996	MYRF	0.0316410525218876	2.00998598964	0.743822869453	113	8	1	0.479038070656846
8155	IGKV2.30	0.0316805824699889	3.94396635427	0.846444128455	113	8	1	0.479038070656846
4181	DAPL1	0.0317244517937121	0.383752962278	5.81710129318	113	8	1	0.479038070656846
14076	RAB3C	0.0318220885018237	0.301015631371	1.196294333225	113	8	1	0.479038070656846
19190	TYRL	0.0318693070317756	19.285005518	62.6958164175	113	8	1	0.479038070656846
3240	CHRFAM7A	0.0319347128397188	0.971177190165	2.43137086892	113	8	1	0.479038070656846
1625	BHLHA15	0.0319883931410097	0.242174934337	0.0449873922833	113	8	1	0.479038070656846
1958	C17orf58	0.0320426470595963	1.96084202924	2.760968841875	113	8	1	0.479038070656846
8153	IGKV2.24	0.0320539384506559	1.19808739557	0	113	8	1	0.479038070656846
4872	EAF2	0.0320612774075571	5.50572385698	2.208587890325	113	8	1	0.479038070656846
10934	MYH7B	0.0320612774075571	0.998757545613	0.3062807009685	113	8	1	0.479038070656846
16054	SGMS2	0.0320641886905017	6.41894696068	15.39816636985	113	8	1	0.479038070656846
8458	IRX3	0.0320659354980192	3.53527663931	5.434525327175	113	8	1	0.479038070656846
4243	DCLRE1A	0.0320668089123946	4.42586677076	6.198676452115	113	8	1	0.479038070656846
4307	DDX19A	0.0320671000520924	71.6476987021	86.4186683756	113	8	1	0.479038070656846
4798	DUSP12	0.0320671000520924	27.3184214804	37.7031258631	113	8	1	0.479038070656846
5450	EXOC2	0.0320671000520924	22.449425292	35.41138733305	113	8	1	0.479038070656846
6308	FUBP3	0.0320671000520924	28.5082690266	47.36945077755	113	8	1	0.479038070656846
8795	KHDRBS1	0.0320671000520924	58.2074984472	79.51127902055	113	8	1	0.479038070656846
11786	NUDT5	0.0320671000520924	47.9677819649	67.56519574675	113	8	1	0.479038070656846
12188	OTUB1	0.0320671000520924	31.0662789035	42.69462895965	113	8	1	0.479038070656846
12882	PIK3C3	0.0320671000520924	108.947303589	143.294751915	113	8	1	0.479038070656846
13928	PTPRM	0.0320671000520924	141.760116715	207.012980964	113	8	1	0.479038070656846
17775	TCF25	0.0320671000520924	176.864282447	240.3869800915	113	8	1	0.479038070656846
17782	TCFL5	0.0320671000520924	5.36659699723	9.6036083147	113	8	1	0.479038070656846
20200	ZFYVE26	0.0320671000520924	35.8262325946	58.81233061475	113	8	1	0.479038070656846
20159	ZFAND6P1	0.0322232867941951	0.0561074046092	0.3121537295375	113	8	1	0.480785996919114
9086	KRT27	0.0322300517787528	0.0391774176193	0	113	8	1	0.480785996919114
13793	PSMD12P	0.0322841688484588	0	0.0245715511039	113	8	1	0.481250263411249
1186	ASB9	0.0324774445907905	7.32229636628	3.10031914505	113	8	1	0.482041648620869
15662	SCAMP5	0.0324774445907905	7.90086735257	4.76731731068	113	8	1	0.482041648620869
5427	ETV3L	0.0324835454265907	0	0.0217816067486	113	8	1	0.482041648620869
169	ACOT13	0.0324847864737416	10.3989357067	15.81577952925	113	8	1	0.482041648620869
7653	HNRNPA1P8	0.032575836986228	0.159441602345	0.376188303221	113	8	1	0.482041648620869
16248	SLC13A4	0.0328964747269468	1.20539045791	1.897165298575	113	8	1	0.482041648620869
750	ANKRD20A5P	0.032902695408065	4.82100232798	12.740876132735	113	8	1	0.482041648620869
7383	HFE	0.0329071389618159	8.80627941415	14.82500197595	113	8	1	0.482041648620869
16333	SLC25A20	0.0329071389618159	6.28598762996	4.332689180015	113	8	1	0.482041648620869
1574	BCL7A	0.0329101014282333	13.3430220975	22.69642176095	113	8	1	0.482041648620869
12551	PDCL	0.0329101014282333	6.14346747689	9.767416985475	113	8	1	0.482041648620869
1528	BBS10	0.0329118789454237	5.26666807681	8.559855659375	113	8	1	0.482041648620869
15456	RSC1A1	0.0329118789454237	14.7140133667	20.4053484714	113	8	1	0.482041648620869
18690	TRAPPC13	0.0329118789454237	36.739844605	49.14579626155	113	8	1	0.482041648620869
7169	GUSBP9	0.03291276771452	121.611995962	49.1324554942	113	8	1	0.482041648620869
8600	JUP	0.03291276771452	6.85209100355	16.3689322946	113	8	1	0.482041648620869
10303	MFSD5	0.03291276771452	21.5387026029	35.5593690137	113	8	1	0.482041648620869
18440	TMTC3	0.03291276771452	15.7025329968	22.3832764024	113	8	1	0.482041648620869
20626	ZNF669	0.03291276771452	4.00279372451	5.980960764325	113	8	1	0.482041648620869
4178	DAPK1	0.0329130639724412	39.1132826937	60.02986599695	113	8	1	0.482041648620869
5848	FASTKD1	0.0329130639724412	18.5595332558	29.16649187175	113	8	1	0.482041648620869
17235	ST3GAL5	0.0329130639724412	56.0394972435	108.0263558439	113	8	1	0.482041648620869
17246	ST7	0.0329130639724412	45.5217612036	72.4595441839	113	8	1	0.482041648620869
19235	UBE2D1	0.0329130639724412	12.3190533363	20.96300071605	113	8	1	0.482041648620869
20801	ZRANB1	0.0329130639724412	12.9211204941	20.29869580965	113	8	1	0.482041648620869
18281	TMEM213	0.032997617916125	0.108184357613	0.7328882283465	113	8	1	0.482942059696909
7260	HAVCR1	0.0330868315999334	0.306755147121	0.9033628295225	113	8	1	0.483909363071283
20677	ZNF728	0.0332918602585149	0.0786425663901	0.454449563873	113	8	1	0.486538927542013
13148	PMS2P5	0.0333401747597542	25.6446819921	13.13023097	113	8	1	0.486538927542013
11896	ODF3L2	0.0336079835505336	0	0	113	8	1	0.486538927542013
20397	ZNF345	0.0337675126447485	5.32652573562	9.31586761376	113	8	1	0.486538927542013
16261	SLC16A13	0.0337720337250899	2.34795725444	3.732700162905	113	8	1	0.486538927542013
8434	IRAK1BP1	0.0337750478747648	1.73802002261	2.47215061609	113	8	1	0.486538927542013
16880	SOCS2	0.0337768564014732	6.18173276661	10.728080420025	113	8	1	0.486538927542013
422	AFAP1L1	0.0337777606752059	14.9652087526	9.3220148487	113	8	1	0.486538927542013
8639	KCMF1	0.0337777606752059	55.1019554879	76.2770787809	113	8	1	0.486538927542013
11106	NAV3	0.0337777606752059	18.4791811066	28.175183665	113	8	1	0.486538927542013
20403	ZNF354B	0.0337777606752059	10.7440612862	14.2751552923	113	8	1	0.486538927542013
339	ADD3	0.0337780621013209	114.395885759	199.2620827745	113	8	1	0.486538927542013
2418	CASC3	0.0337780621013209	77.1028402898	114.039638735	113	8	1	0.486538927542013
6563	GDI1	0.0337780621013209	84.1965234852	121.1297563355	113	8	1	0.486538927542013
7344	HELZ	0.0337780621013209	54.7799701471	81.675862671	113	8	1	0.486538927542013
12351	PARP1	0.0337780621013209	91.4295863476	128.795201895	113	8	1	0.486538927542013
12792	PHF3	0.0337780621013209	40.0322616583	55.94926426735	113	8	1	0.486538927542013
13472	PPP2R5D	0.0337780621013209	57.8503653691	76.1288153633	113	8	1	0.486538927542013
16236	SLC11A2	0.0337780621013209	65.3388463368	100.10886064075	113	8	1	0.486538927542013
17835	TECR	0.0337780621013209	198.651247284	246.8503864535	113	8	1	0.486538927542013
19315	UBR3	0.0337780621013209	30.3067241442	37.3973965968	113	8	1	0.486538927542013
19549	VAMP5	0.0337780621013209	33.4379061658	16.9456508285	113	8	1	0.486538927542013
11934	ONECUT2	0.0340433455536237	0.328609254	0	113	8	1	0.490022819182799
4503	DLG4	0.0342147623792527	4.93951113035	2.293967030315	113	8	1	0.491164471094766
4086	CYP1A1	0.0343064054070125	0.114415418874	0.954823410853	113	8	1	0.491164471094766
9118	KRT8P44	0.034412458413217	0.205200136721	0.419967908596	113	8	1	0.491164471094766
3697	COX20P2	0.0345861657636962	0	0.2364429888955	113	8	1	0.491164471094766
6122	FLT3	0.0345949831690837	0.540921788065	1.516538110315	113	8	1	0.491164471094766
15566	S100A8	0.0345949831690837	3.24126528761	30.86438997935	113	8	1	0.491164471094766
8057	IGF2BP1	0.0346058558471081	0.255711554094	0	113	8	1	0.491164471094766
17255	ST8SIA6	0.0346256346592774	1.09653448436	9.632541407725	113	8	1	0.491164471094766
4113	CYP2R1	0.0346611999101097	8.71701948367	15.7157692041	113	8	1	0.491164471094766
1011	ARHGAP4	0.0346621198366413	12.484977022	5.20507219702	113	8	1	0.491164471094766
7969	ICK	0.0346621198366413	7.94590662826	13.00561459765	113	8	1	0.491164471094766
9852	MAD2L1BP	0.0346621198366413	19.7647143785	30.4423177354	113	8	1	0.491164471094766
20508	ZNF527	0.0346621198366413	3.97778851111	5.48234449834	113	8	1	0.491164471094766
265	ADAM10	0.0346624264803368	90.3039960026	149.9025487655	113	8	1	0.491164471094766
3970	CTSD	0.0346624264803368	212.339349737	351.4512629835	113	8	1	0.491164471094766
5730	FAM35A	0.0346624264803368	34.1664319504	45.06559138115	113	8	1	0.491164471094766
7771	HPF1	0.0346624264803368	17.1440342106	22.8287154552	113	8	1	0.491164471094766
8867	KIF1B	0.0346624264803368	49.837600739	67.737551352	113	8	1	0.491164471094766
10632	MRPL37	0.0346624264803368	59.3604814868	76.54640091215	113	8	1	0.491164471094766
10730	MSMO1	0.0346624264803368	8.70662167601	17.06400796165	113	8	1	0.491164471094766
17357	STRADA	0.0346624264803368	24.5293341245	29.6140981758	113	8	1	0.491164471094766
17855	TENM3	0.0346624264803368	11.3287637135	1.57083139374	113	8	1	0.491164471094766
18676	TRAF7	0.0346624264803368	89.8055173141	123.3537006095	113	8	1	0.491164471094766
8208	IGLV8.61	0.0347362539155298	0.36168110958	0	113	8	1	0.491877576588717
17507	SYN1	0.0348126471884551	0.125115222183	0.03899911457765	113	8	1	0.492626026374021
1568	BCL2L15	0.0349367316049753	0.540565085117	1.348178903115	113	8	1	0.49404787551387
8720	KCNN4	0.0351011516155347	3.60349273275	0.9758501155925	113	8	1	0.495256898101217
17159	SRRM2.AS1	0.0351916516875498	0.0262141887967	0.0864143376015	113	8	1	0.495256898101217
8124	IGHV4.39	0.0353919401723868	7.14016760245	0.770608144479	113	8	1	0.495256898101217
10749	MT.ATP6	0.0355633732571322	29.5174977323	71.168435393	113	8	1	0.495256898101217
11930	OMD	0.0355652446881833	4.12471751494	10.44461876955	113	8	1	0.495256898101217
10583	MRGBP	0.0355661804138197	7.4890397278	4.07929301602	113	8	1	0.495256898101217
16353	SLC25A38	0.0355661804138197	14.0007116387	8.20351380619	113	8	1	0.495256898101217
16463	SLC36A1	0.0355661804138197	14.0820071778	22.85688787955	113	8	1	0.495256898101217
18697	TRAPPC5	0.0355661804138197	26.7622655845	38.4225214257	113	8	1	0.495256898101217
19770	WDR37	0.0355661804138197	18.7206106569	26.68629399755	113	8	1	0.495256898101217
19932	XRCC4	0.0355661804138197	9.3242253934	13.51031372095	113	8	1	0.495256898101217
4702	DPP7	0.035566492323863	70.7952355543	128.831066508	113	8	1	0.495256898101217
4835	DYNC1I2	0.035566492323863	98.1459512391	134.236230851	113	8	1	0.495256898101217
4860	E2F3	0.035566492323863	6.34747189043	9.938227904355	113	8	1	0.495256898101217
5418	ETHE1	0.035566492323863	37.776466247	48.161773301	113	8	1	0.495256898101217
6695	GLOD4	0.035566492323863	41.7620558424	54.2361423015	113	8	1	0.495256898101217
7181	GYPC	0.035566492323863	138.158904015	218.0272976955	113	8	1	0.495256898101217
10062	MAVS	0.035566492323863	37.9407680799	59.8091600126	113	8	1	0.495256898101217
10923	MYH10	0.035566492323863	74.5026309343	144.48581908	113	8	1	0.495256898101217
14064	RAB32	0.035566492323863	26.4795985802	76.00550200005	113	8	1	0.495256898101217
16876	SOAT1	0.035566492323863	85.8687065768	190.471307709	113	8	1	0.495256898101217
17190	SSH2	0.035566492323863	34.0369133403	46.97644737825	113	8	1	0.495256898101217
17816	TDP2	0.035566492323863	22.8102442671	32.83264970895	113	8	1	0.495256898101217
8801	KHSRPP1	0.0356469204703681	0	0.05935654254005	113	8	1	0.496046807529477
949	AQP7P1	0.035752972404687	0.0997980486687	0	113	8	1	0.497191999639664
20608	ZNF645	0.0358173081410875	0	0.06362979259155	113	8	1	0.497755937639323
12827	PI15	0.0359995983508442	3.65746521568	1.264372666951	113	8	1	0.499957262033721
10319	MGAT4EP	0.0361069979683952	0	0.0428511241041	113	8	1	0.50109550827164
10258	METTL24	0.0361294434508053	0.281835791628	0.635962388653	113	8	1	0.50109550827164
3848	CRYM	0.0363130680517404	0.729623564192	4.0245471485	113	8	1	0.501452216092014
3718	CPA2	0.0363463372093069	0.893481736297	3.45036789028	113	8	1	0.501452216092014
17444	SUMO2P8	0.0364382659300699	7.92102138442	16.4873199015	113	8	1	0.501452216092014
829	ANXA13	0.0364506971518294	0.147107599794	0.01053475867775	113	8	1	0.501452216092014
10757	MT.ND3	0.0364842536294461	17.0440648731	40.42013005035	113	8	1	0.501452216092014
4260	DCTN5	0.0364874257674449	70.3160490522	91.5659760362	113	8	1	0.501452216092014
18665	TRAF1	0.0364893290856813	1.99526746742	0.49283778562	113	8	1	0.501452216092014
1161	ARV1	0.0364902807547654	17.977254241	26.4545087738	113	8	1	0.501452216092014
8084	IGHG3	0.0364902807547654	19.1115595917	2.95552739339	113	8	1	0.501452216092014
20580	ZNF606	0.0364902807547654	4.5388670609	7.27297658368	113	8	1	0.501452216092014
5473	EXOSC9	0.0364905979792698	41.5601426787	49.7592848258	113	8	1	0.501452216092014
5910	FBXO31	0.0364905979792698	13.490802357	18.64804129525	113	8	1	0.501452216092014
6264	FSCN1	0.0364905979792698	32.6491724422	10.92618807172	113	8	1	0.501452216092014
9243	LCOR	0.0364905979792698	30.2251657321	36.5991648399	113	8	1	0.501452216092014
8123	IGHV4.34	0.0365354568066537	3.57895300618	0.3689568643155	113	8	1	0.501690829007196
6441	GAPDHP14	0.036555903972286	0	0	113	8	1	0.501690829007196
2324	CALHM1	0.0365812166442606	0	0.04767843209285	113	8	1	0.501709228799299
8256	IL18RAP	0.0368147938191438	0.880882872632	0.0623460273137	113	8	1	0.503844946338113
20535	ZNF559.ZNF177	0.0369074988070087	2.51429692087	1.62750661594	113	8	1	0.503844946338113
5595	FAM151B	0.0369490762676057	4.07087210893	7.53149085982	113	8	1	0.503844946338113
7711	HOMER3	0.0369599524167986	10.2232969743	18.1648062548	113	8	1	0.503844946338113
14957	RPL23AP49	0.0371228409170268	2.08203486289	0.2779895923565	113	8	1	0.503844946338113
12105	OR7E100P	0.0372158944101071	0.309282139487	0.540891632012	113	8	1	0.503844946338113
6065	FHP1	0.0372907833714162	0.020844711506	0.188937659783	113	8	1	0.503844946338113
4959	EEF1DP7	0.0374115101674437	0.309892088602	0	113	8	1	0.503844946338113
11177	NCR3LG1	0.0374170211667583	1.0616396406	2.2763850638	113	8	1	0.503844946338113
3459	CLYBL	0.0374286332952279	9.49161244072	13.93043597805	113	8	1	0.503844946338113
2086	C2CD2	0.0374337945436917	5.0768753682	2.13165331092	113	8	1	0.503844946338113
2295	CACNB3	0.0374337945436917	13.2178005501	24.1776949211	113	8	1	0.503844946338113
8363	INPP5E	0.0374337945436917	3.26082923131	5.42154990749	113	8	1	0.503844946338113
14063	RAB31	0.0374337945436917	49.2940859857	115.4552447325	113	8	1	0.503844946338113
18448	TMX3	0.0374337945436917	40.2879176748	51.29950357005	113	8	1	0.503844946338113
20446	ZNF433	0.0374337945436917	5.91421134853	8.654662507745	113	8	1	0.503844946338113
3058	CEP135	0.0374347622984966	9.85584517882	14.9715362781	113	8	1	0.503844946338113
3220	CHMP4A	0.0374347622984966	19.996374524	26.62081433095	113	8	1	0.503844946338113
5592	FAM149B1	0.0374347622984966	20.2457899595	29.41938052435	113	8	1	0.503844946338113
19344	UEVLD	0.0374347622984966	13.5863184592	19.9266054108	113	8	1	0.503844946338113
839	ANXA7	0.0374350848848854	50.1932796576	70.24112524005	113	8	1	0.503844946338113
1708	BNIP2	0.0374350848848854	60.2368434961	78.2877526626	113	8	1	0.503844946338113
9298	LGALS3	0.0374350848848854	204.788242862	395.556739473	113	8	1	0.503844946338113
12664	PER3	0.0374350848848854	18.7413915912	30.37278880415	113	8	1	0.503844946338113
12831	PI4K2B	0.0374350848848854	15.981162928	20.6003189014	113	8	1	0.503844946338113
12962	PKN2	0.0374350848848854	76.1397993556	93.50597113385	113	8	1	0.503844946338113
13487	PPP6C	0.0374350848848854	45.4399431625	62.56188589745	113	8	1	0.503844946338113
13643	PRPF4	0.0374350848848854	15.4310502814	19.48421053855	113	8	1	0.503844946338113
19848	WNK1	0.0374350848848854	257.186115989	322.0135404525	113	8	1	0.503844946338113
6676	GLDCP1	0.037768507884324	0.025500801962	0.11216144127865	113	8	1	0.507694142081284
7751	HOXC5	0.0381774264804771	0.571793069977	1.374011019225	113	8	1	0.507694142081284
12199	OTX1	0.038280954665833	0.547485018072	1.70938554432	113	8	1	0.507694142081284
7370	HES2	0.0383058294124151	0	0.08911379389745	113	8	1	0.507694142081284
14089	RAB43	0.0383819309086972	1.85418794952	1.147901820535	113	8	1	0.507694142081284
15775	SDHAF2	0.0383888181271966	20.9995122219	32.64028916095	113	8	1	0.507694142081284
20549	ZNF571	0.0383888181271966	3.67768999486	7.14932391443	113	8	1	0.507694142081284
9568	LNX1	0.0383937377621225	1.52170509423	3.580729575895	113	8	1	0.507694142081284
10752	MT.CO2	0.0383937377621225	24.050389756	65.93945099385	113	8	1	0.507694142081284
9783	LURAP1L	0.0383970176081397	1.3583430344	3.152395818705	113	8	1	0.507694142081284
20067	ZBTB49	0.0383970176081397	4.62418411092	5.798434317265	113	8	1	0.507694142081284
4960	EEF1E1	0.0383989855500751	22.2997347147	32.2514301298	113	8	1	0.507694142081284
5990	FECH	0.0383989855500751	34.3390065434	47.36546681755	113	8	1	0.507694142081284
6611	GGT7	0.038399969530696	6.10580649683	3.572750748275	113	8	1	0.507694142081284
8321	IMPAD1	0.038399969530696	22.893089624	18.37194481905	113	8	1	0.507694142081284
9244	LCORL	0.038399969530696	16.0192876924	24.32945225635	113	8	1	0.507694142081284
11645	NR2C1	0.038399969530696	27.5359841047	38.81991279055	113	8	1	0.507694142081284
15489	RTF1	0.038399969530696	53.3526187526	67.58483181665	113	8	1	0.507694142081284
15745	SCRN3	0.038399969530696	27.5565729316	39.0667154758	113	8	1	0.507694142081284
20629	ZNF672	0.038399969530696	19.1399062941	29.97845323125	113	8	1	0.507694142081284
2358	CAMSAP2	0.0384002975256664	39.8133989764	51.51046274705	113	8	1	0.507694142081284
2371	CAPN1	0.0384002975256664	46.9248699492	75.87786635245	113	8	1	0.507694142081284
9963	MAP3K20	0.0384002975256664	13.3798582587	19.59691108075	113	8	1	0.507694142081284
10658	MRPL9	0.0384002975256664	25.158854538	18.0824428873	113	8	1	0.507694142081284
13642	PRPF39	0.0384002975256664	20.1457743601	31.62333901975	113	8	1	0.507694142081284
14644	RNASEK	0.0384002975256664	203.857566968	359.468158697	113	8	1	0.507694142081284
19203	UACA	0.0384002975256664	48.4455372083	82.55567273505	113	8	1	0.507694142081284
19223	UBAP2	0.0384002975256664	36.2993116459	51.2315857247	113	8	1	0.507694142081284
12065	OR52E4	0.0385540621314126	0	0.382598877328	113	8	1	0.509405281785565
5492	F12	0.0387962284651671	0.330586501115	0.8522230068685	113	8	1	0.51144111081462
13274	PON1	0.0389818901731459	0.32307272893	0	113	8	1	0.51144111081462
7084	GSTA3	0.0390839156178221	0	0.3155989276515	113	8	1	0.51144111081462
18415	TMPRSS11D	0.039265254261537	0.442791879551	1.58119217267	113	8	1	0.51144111081462
15228	RPS15AP40	0.0392944306407206	0	0.130384087686	113	8	1	0.51144111081462
5792	FAM86B3P	0.0393585760797003	1.02786505897	1.564008296495	113	8	1	0.51144111081462
17077	SPRR2D	0.0393595626814956	0	5.1408788585345	113	8	1	0.51144111081462
18	AAK1	0.0393862499370633	28.0344365334	38.05978456645	113	8	1	0.51144111081462
3084	CEP78	0.0393862499370633	13.0795513252	20.08524628515	113	8	1	0.51144111081462
6478	GARNL3	0.0393862499370633	26.2664483109	38.9960842981	113	8	1	0.51144111081462
9237	LCMT2	0.0393862499370633	5.11461990005	7.46466903985	113	8	1	0.51144111081462
10627	MRPL35	0.0393862499370633	40.0541430178	52.5618373012	113	8	1	0.51144111081462
11289	NEK11	0.0393862499370633	4.18404096943	8.583593042625	113	8	1	0.51144111081462
14123	RAC1P2	0.0393862499370633	6.83697751629	11.43836213235	113	8	1	0.51144111081462
20754	ZNF84	0.0393862499370633	21.7618788122	29.40363655085	113	8	1	0.51144111081462
3994	CUL4A	0.0393865833865499	66.5515743891	95.02891180655	113	8	1	0.51144111081462
6060	FHL2	0.0393865833865499	7.39353793624	2.16216214723	113	8	1	0.51144111081462
7827	HSD17B4	0.0393865833865499	190.375184469	219.8571046635	113	8	1	0.51144111081462
8483	ITCH	0.0393865833865499	106.681732516	132.271434535	113	8	1	0.51144111081462
9313	LGMN	0.0393865833865499	64.2442576975	109.5946709885	113	8	1	0.51144111081462
12626	PDXDC1	0.0393865833865499	93.3891240092	128.491225656	113	8	1	0.51144111081462
17928	TFRC	0.0393865833865499	58.482852655	135.4684666165	113	8	1	0.51144111081462
20818	ZSCAN26	0.0393865833865499	9.79379747054	12.692248092	113	8	1	0.51144111081462
6315	FUNDC2P2	0.0395384799482451	0	0.0560151679644	113	8	1	0.51144111081462
6012	FFAR1	0.0397211958609311	0	0	113	8	1	0.51144111081462
19852	WNT1	0.0397211958609311	0	0	113	8	1	0.51144111081462
8455	IRS4	0.0397235950162705	0.0893680158449	1.0075865650245	113	8	1	0.51144111081462
12128	OR8G1	0.0397266021616207	0	0.9425912301705	113	8	1	0.51144111081462
10630	MRPL35P3	0.0397348420701457	2.82426039681	6.045444375055	113	8	1	0.51144111081462
16738	SMPD5	0.0399131049521187	0.0281886882008	0	113	8	1	0.51144111081462
651	AMD1P2	0.040023851924731	0	0.06136152739075	113	8	1	0.51144111081462
8196	IGLV3.21	0.0401639671549235	3.25991221586	0.7897343542085	113	8	1	0.51144111081462
9291	LETM2	0.0403824300939636	3.98707922618	5.947499095355	113	8	1	0.51144111081462
6843	GON7	0.04039090344311	2.68378385856	3.97226043444	113	8	1	0.51144111081462
18643	TPST1	0.04039090344311	11.967181306	6.80175695214	113	8	1	0.51144111081462
4849	DYRK1B	0.0403929371110465	5.5206354672	7.978086674925	113	8	1	0.51144111081462
14565	RILP	0.0403929371110465	2.4209963965	1.275244555207	113	8	1	0.51144111081462
380	ADI1	0.0403939539543242	5.11531820806	6.11246181553	113	8	1	0.51144111081462
5108	EIF4EBP2	0.0403939539543242	5.54720491655	7.45950640121	113	8	1	0.51144111081462
5554	FAM111B	0.0403939539543242	4.18354319613	8.854530645185	113	8	1	0.51144111081462
6742	GMPR2	0.0403939539543242	37.6211103599	45.18020891625	113	8	1	0.51144111081462
7102	GTF2A1	0.0403939539543242	38.8974276562	56.2275470907	113	8	1	0.51144111081462
10375	MIOS	0.0403939539543242	20.0368474674	23.0567212113	113	8	1	0.51144111081462
12319	PANX1	0.0403939539543242	7.59162233243	11.69581815945	113	8	1	0.51144111081462
15776	SDHAF3	0.0403939539543242	17.4123777789	38.7855497503	113	8	1	0.51144111081462
16734	SMPD1	0.0403939539543242	16.7988860777	26.83443202295	113	8	1	0.51144111081462
1383	ATP6V1H	0.0403942929034625	26.9077032877	39.0422422744	113	8	1	0.51144111081462
2780	CD2BP2	0.0403942929034625	33.6850537936	26.59638584235	113	8	1	0.51144111081462
2788	CD320	0.0403942929034625	22.0452583452	15.2416241591	113	8	1	0.51144111081462
2950	CDK7	0.0403942929034625	37.7276894478	51.32210208525	113	8	1	0.51144111081462
3651	COPS3	0.0403942929034625	45.3918916192	62.5611637655	113	8	1	0.51144111081462
4245	DCLRE1C	0.0403942929034625	17.8816091864	24.8201614514	113	8	1	0.51144111081462
6077	FIP1L1	0.0403942929034625	132.163226621	167.8171794535	113	8	1	0.51144111081462
7107	GTF2E2	0.0403942929034625	17.7037530914	24.15044363355	113	8	1	0.51144111081462
8789	KDSR	0.0403942929034625	26.0049253424	34.90881661765	113	8	1	0.51144111081462
9595	LPGAT1	0.0403942929034625	29.6176634253	47.22634630055	113	8	1	0.51144111081462
10760	MT.ND5	0.0403942929034625	20.2529362504	42.82352010055	113	8	1	0.51144111081462
13049	PLEKHF2	0.0403942929034625	24.9504993893	32.649346235	113	8	1	0.51144111081462
13227	POLR2A	0.0403942929034625	148.758971346	242.179338119	113	8	1	0.51144111081462
14113	RABGAP1L	0.0403942929034625	56.0824733221	81.6995735616	113	8	1	0.51144111081462
14292	RBM17	0.0403942929034625	99.088218849	144.610900221	113	8	1	0.51144111081462
14562	RICTOR	0.0403942929034625	33.7811524224	41.26874341065	113	8	1	0.51144111081462
15429	RREB1	0.0403942929034625	18.0217441779	21.2391717552	113	8	1	0.51144111081462
16468	SLC37A3	0.0403942929034625	54.9572028147	32.5154999379	113	8	1	0.51144111081462
16729	SMNDC1	0.0403942929034625	19.464353851	24.5215447314	113	8	1	0.51144111081462
17123	SREK1IP1	0.0403942929034625	13.4995498966	18.26266254235	113	8	1	0.51144111081462
17198	SSR3	0.0403942929034625	112.167492316	79.9348397714	113	8	1	0.51144111081462
17904	TFAP2A	0.0403942929034625	130.831497835	200.964474456	113	8	1	0.51144111081462
18944	TSC22D4	0.0403942929034625	22.1579283308	12.07637574495	113	8	1	0.51144111081462
20193	ZFR2	0.0407275398712043	0	0.4705296523755	113	8	1	0.513296790593805
2056	C1orf61	0.0407591592258148	0.132997547038	0	113	8	1	0.513296790593805
2368	CAP2	0.0409028747129059	14.6066348652	35.79265949605	113	8	1	0.513296790593805
3619	COL9A2	0.0409028747129059	1.1451638002	0.374413500064	113	8	1	0.513296790593805
7124	GTF2IP9	0.0409294200397314	0.219072836	0	113	8	1	0.513296790593805
4010	CWH43	0.0412376922362861	0	0.608063871172	113	8	1	0.513296790593805
5620	FAM167B	0.0413252819722222	1.01079728732	0.2364429888955	113	8	1	0.513296790593805
7549	HMGB3P24	0.0413948443497247	1.32525838076	2.61559890187	113	8	1	0.513296790593805
15919	SERBP1P1	0.0414044888401987	0.389213061434	0.6281061487435	113	8	1	0.513296790593805
5412	ETF1P2	0.0414203345114914	5.11232593402	9.39628107007	113	8	1	0.513296790593805
10348	MICU3	0.0414203345114914	9.80031580614	14.47306041685	113	8	1	0.513296790593805
2058	C1orf74	0.0414224014436616	2.20798113129	3.266547986755	113	8	1	0.513296790593805
17465	SURF2	0.0414224014436616	13.0039825288	20.6585627697	113	8	1	0.513296790593805
17748	TCAIM	0.0414224014436616	24.677625809	35.9962079849	113	8	1	0.513296790593805
3042	CENPO	0.0414234349188724	9.15114946094	12.70554695755	113	8	1	0.513296790593805
6199	FOXJ2	0.0414234349188724	13.8224759525	20.9186340348	113	8	1	0.513296790593805
6309	FUCA1	0.0414234349188724	18.7136868591	29.2130179241	113	8	1	0.513296790593805
8853	KIAA2026	0.0414234349188724	25.3336782432	48.1123046935	113	8	1	0.513296790593805
17145	SRP9P1	0.0414234349188724	124.029375049	166.4634020425	113	8	1	0.513296790593805
17834	TECPR2	0.0414234349188724	22.3433810511	27.6481665049	113	8	1	0.513296790593805
19221	UBAP1	0.0414234349188724	12.4056502617	17.93418750045	113	8	1	0.513296790593805
1739	BPNT1	0.0414237794119612	22.3328957457	30.17777908715	113	8	1	0.513296790593805
1777	BROX	0.0414237794119612	85.9270295818	132.197524067	113	8	1	0.513296790593805
2385	CAPNS1	0.0414237794119612	354.825853789	453.448972832	113	8	1	0.513296790593805
4634	DNM1L	0.0414237794119612	110.720793655	138.06897088	113	8	1	0.513296790593805
6358	G3BP1	0.0414237794119612	121.838401355	174.5052146355	113	8	1	0.513296790593805
7521	HMG20B	0.0414237794119612	87.0405182158	124.2183015005	113	8	1	0.513296790593805
8401	IPO11	0.0414237794119612	29.1929615747	38.1403508261	113	8	1	0.513296790593805
8781	KDM5B	0.0414237794119612	24.0756819541	32.9080942957	113	8	1	0.513296790593805
9503	LINGO1	0.0414237794119612	5.08732944117	12.26649506645	113	8	1	0.513296790593805
9717	LRRFIP1	0.0414237794119612	85.5531009895	111.637501754	113	8	1	0.513296790593805
10966	MYO1D	0.0414237794119612	121.079779147	212.1681126965	113	8	1	0.513296790593805
11329	NFAT5	0.0414237794119612	77.2465036132	96.27285317265	113	8	1	0.513296790593805
13658	PRR13	0.0414237794119612	108.300372659	143.2532537595	113	8	1	0.513296790593805
17378	STX17	0.0414237794119612	27.794756994	39.9252980274	113	8	1	0.513296790593805
20333	ZNF254	0.0414237794119612	9.84489483261	14.3560520829	113	8	1	0.513296790593805
20756	ZNF843	0.0414855107676963	0.0556827411233	0.149806726163	113	8	1	0.513757547252731
7697	HNRNPLP1	0.0417672491249609	0	0.02791292567955	113	8	1	0.515131947521331
15949	SERPINB5	0.0417807292708154	0	1.416325693416	113	8	1	0.515131947521331
16464	SLC36A3	0.0418556298660797	0.0278624975714	0.1683963932955	113	8	1	0.515131947521331
12553	PDCL3P4	0.0419346457840201	3.38590842956	1.70080843013	113	8	1	0.515131947521331
398	ADPGK.AS1	0.0420767686070607	0	0.0330284548194	113	8	1	0.515131947521331
6195	FOXG1	0.04208880907287	0.0518166395666	0	113	8	1	0.515131947521331
8119	IGHV3.73	0.04208880907287	0.284246982487	0	113	8	1	0.515131947521331
1638	BICDL2	0.0421946314520104	0	0.10733341959705	113	8	1	0.515131947521331
4037	CXXC4	0.0422952024581794	0.200749777476	0	113	8	1	0.515131947521331
12185	OTOA	0.042398397349219	0.491612674813	0.9183511877135	113	8	1	0.515131947521331
9645	LRRC15	0.0424176447772333	1.5151961135	3.606670590735	113	8	1	0.515131947521331
915	APOBEC4	0.0424333941653111	0.479020722226	0.8920690927435	113	8	1	0.515131947521331
5434	EVA1C	0.0424683976099464	6.71114622813	11.2667006979	113	8	1	0.515131947521331
12873	PIGX	0.0424718983186232	23.612218315	34.93262848185	113	8	1	0.515131947521331
20182	ZFP69	0.0424718983186232	6.10088819171	7.925333134605	113	8	1	0.515131947521331
8443	IRF2BPL	0.042473998775598	3.33325482554	2.30493493596	113	8	1	0.515131947521331
1747	BRCA2	0.0424750490130195	16.7439253834	22.45438549555	113	8	1	0.515131947521331
6422	GALNT3	0.0424750490130195	18.3339303704	43.4640581092	113	8	1	0.515131947521331
8630	KAZN	0.0424750490130195	13.6879255324	22.85282400765	113	8	1	0.515131947521331
10641	MRPL43	0.0424750490130195	24.2928129526	37.22797675745	113	8	1	0.515131947521331
13525	PRDM4	0.0424750490130195	18.0840072087	25.3870590863	113	8	1	0.515131947521331
16138	SHQ1	0.0424750490130195	12.4274287341	8.566227878005	113	8	1	0.515131947521331
18257	TMEM185B	0.0424750490130195	9.25551268171	13.4355640584	113	8	1	0.515131947521331
18363	TMEM57	0.0424750490130195	12.3693638986	17.1584817455	113	8	1	0.515131947521331
19692	VTA1	0.0424750490130195	28.3991978833	43.19773784205	113	8	1	0.515131947521331
7081	GSR	0.0424753990934835	34.5235943159	49.1931672222	113	8	1	0.515131947521331
9670	LRRC37A4P	0.0424753990934835	52.465082927	118.3880895665	113	8	1	0.515131947521331
11020	NAA20	0.0424753990934835	51.9536422425	78.0354303963	113	8	1	0.515131947521331
14737	RNF7	0.0424753990934835	26.0725846865	16.4361077669	113	8	1	0.515131947521331
15422	RRAGA	0.0424753990934835	24.1383116544	35.2628700081	113	8	1	0.515131947521331
15655	SCAF4	0.0424753990934835	27.7140807925	40.10689527145	113	8	1	0.515131947521331
15874	SEMA6A	0.0424753990934835	56.1973422201	161.5164243785	113	8	1	0.515131947521331
16196	SIVA1	0.0424753990934835	24.5571229643	16.2012824213	113	8	1	0.515131947521331
18044	TIMM23B	0.0424753990934835	42.7703231298	57.09980202225	113	8	1	0.515131947521331
18487	TNFSF13B	0.0424753990934835	18.1233256382	7.932495291705	113	8	1	0.515131947521331
17759	TCEAL5	0.0424825716193711	0	0.0674373273153	113	8	1	0.515131947521331
13779	PSMC1P9	0.0425758799980543	0	0.069380666267	113	8	1	0.515964442663161
10873	MUC7	0.0427331065553348	0.410389720271	2.65735101061	113	8	1	0.517570131421645
2901	CDH15	0.0428308905986176	0.145787495315	0.0423323395087	113	8	1	0.517573943229754
20862	TimeToBR	0.0429284734632599	83	91	113	8	1	0.517573943229754
3725	CPB2	0.0429799804546649	0.878527899606	2.812968792575	113	8	1	0.517573943229754
4104	CYP2C9	0.0429890037333812	0	0.1308734769865	113	8	1	0.517573943229754
10236	MESTP1	0.0430024893307356	0.312334261126	1.0474265603755	113	8	1	0.517573943229754
1380	ATP6V1G1P4	0.0431168377320606	0	0	113	8	1	0.517573943229754
5615	FAM163A	0.0431168377320606	0	0	113	8	1	0.517573943229754
8185	IGLV10.54	0.0431168377320606	0	0	113	8	1	0.517573943229754
6468	GAPDHP70	0.0431845760379512	0.138606432081	0.01992616558605	113	8	1	0.517573943229754
13566	PRIMA1	0.0432030030401245	0.0387365110753	0	113	8	1	0.517573943229754
18124	TMA16P2	0.043259467242915	0.478750957901	1.3071025453375	113	8	1	0.517573943229754
12520	PCP4	0.0434402387790752	0	0.146465351587	113	8	1	0.517573943229754
10782	MTATP6P1	0.0434908274713915	2.49561712812	9.037217176995	113	8	1	0.517573943229754
20210	ZHX1.C8orf76	0.0435196335058293	2.7646047828	1.434697812175	113	8	1	0.517573943229754
7817	HSD17B1	0.0435423968350805	1.73502905241	2.516597478795	113	8	1	0.517573943229754
7952	HYPK	0.0435459538447798	7.1762168587	11.125705241335	113	8	1	0.517573943229754
12733	PGF	0.0435480880816583	2.5413909541	1.325181761843	113	8	1	0.517573943229754
17394	STXBP4	0.0435480880816583	13.7230336795	18.56318591825	113	8	1	0.517573943229754
18802	TRIAP1	0.0435480880816583	4.18502147335	2.987486343575	113	8	1	0.517573943229754
879	APBA2	0.0435491552088319	6.92774446137	18.7119190956	113	8	1	0.517573943229754
3800	CREM	0.0435491552088319	18.0511753781	28.1787537044	113	8	1	0.517573943229754
12694	PFDN6	0.0435491552088319	22.0649651743	33.8321201208	113	8	1	0.517573943229754
13806	PSMD9	0.0435491552088319	26.8292770982	39.834581897	113	8	1	0.517573943229754
18354	TMEM50A	0.0435491552088319	92.0258815996	125.3904583125	113	8	1	0.517573943229754
2929	CDK12	0.0435495109191838	48.5596241224	62.0430432514	113	8	1	0.517573943229754
4221	DCAF17	0.0435495109191838	22.2521790626	28.709531292	113	8	1	0.517573943229754
4293	DDX10	0.0435495109191838	18.8618311984	30.51884163575	113	8	1	0.517573943229754
5553	FAM111A	0.0435495109191838	25.4741558409	49.524001193	113	8	1	0.517573943229754
6479	GARS	0.0435495109191838	274.3107152	453.2393879815	113	8	1	0.517573943229754
7409	HIGD1A	0.0435495109191838	21.2824595916	32.2025750197	113	8	1	0.517573943229754
9755	LSM8	0.0435495109191838	33.3216624409	45.6505644129	113	8	1	0.517573943229754
15361	RPS6KC1	0.0435495109191838	26.9991191694	35.6210792968	113	8	1	0.517573943229754
16039	SFXN3	0.0435495109191838	45.3551702174	79.31743501145	113	8	1	0.517573943229754
10764	MT1A	0.0437732158214545	0.691646323012	0.089667745137	113	8	1	0.519937363182305
12119	OR7E47P	0.0438694116535536	0	0.1908025672185	113	8	1	0.52075082274801
10484	MMP8	0.0439163458430999	0.708177180265	0.1359305929095	113	8	1	0.52075082274801
18548	TOMM20P4	0.0439163458430999	0.412815153633	0.8856820351705	113	8	1	0.52075082274801
14552	RHOXF2	0.0440907027739498	0.701738085943	0.10923299743905	113	8	1	0.520850673678968
12326	PAPLN	0.0440947557720869	3.41551921623	1.0122719339355	113	8	1	0.520850673678968
10481	MMP27	0.0441562499674849	0	0.1551353609435	113	8	1	0.520850673678968
11583	NPIPB7	0.0441664006544332	0.532566117041	0.860712626176	113	8	1	0.520850673678968
5666	FAM19A3	0.0442316611175491	0.0560274456792	0	113	8	1	0.520850673678968
9084	KRT222	0.044264164615805	0.19047703946	1.0164906126295	113	8	1	0.520850673678968
14421	RERGL	0.0445281561366225	0	0.3778753195665	113	8	1	0.520850673678968
8589	JPH4	0.0446031152871631	0.569983035232	0.05024596264845	113	8	1	0.520850673678968
7610	HNRNPA1P16	0.0446161227225239	2.49806835412	3.59902829427	113	8	1	0.520850673678968
6797	GNRHR	0.0446392490753045	2.07578670346	3.927039955695	113	8	1	0.520850673678968
16370	SLC25A51	0.0446392490753045	11.5244988004	17.05270902095	113	8	1	0.520850673678968
20686	ZNF747	0.0446392490753045	1.01619166717	0.748787944991	113	8	1	0.520850673678968
16253	SLC15A2	0.0446428628017373	3.90644716957	1.324311189239	113	8	1	0.520850673678968
116	ABRACL	0.0446450310679172	12.3004495117	14.95486393585	113	8	1	0.520850673678968
5756	FAM57A	0.0446450310679172	11.3479729048	20.33189470335	113	8	1	0.520850673678968
3075	CEP55	0.0446461152095338	8.14474782506	17.01547670765	113	8	1	0.520850673678968
4863	E2F4	0.0446461152095338	48.0698383829	63.5559679192	113	8	1	0.520850673678968
10330	MGST3	0.0446461152095338	152.988508772	255.4972059745	113	8	1	0.520850673678968
19144	TUSC3	0.0446461152095338	58.1311847117	20.48773189175	113	8	1	0.520850673678968
20045	ZBTB24	0.0446461152095338	7.0358060967	11.45350699375	113	8	1	0.520850673678968
1007	ARHGAP32	0.0446464765913359	36.3614642269	73.19652855705	113	8	1	0.520850673678968
1292	ATP11A	0.0446464765913359	57.2520797227	97.14489963185	113	8	1	0.520850673678968
2466	CBFB	0.0446464765913359	105.439173481	149.9331994485	113	8	1	0.520850673678968
4150	CYTH3	0.0446464765913359	44.7810187519	86.87464569655	113	8	1	0.520850673678968
8061	IGF2R	0.0446464765913359	77.1100336398	97.0991178662	113	8	1	0.520850673678968
9926	MAN2C1	0.0446464765913359	80.1995967464	47.98186940535	113	8	1	0.520850673678968
11634	NQO1	0.0446464765913359	23.4084104692	44.4540395501	113	8	1	0.520850673678968
13108	PLS3	0.0446464765913359	213.622867763	289.9812495245	113	8	1	0.520850673678968
14136	RAD23A	0.0446464765913359	78.8384466323	92.3419175921	113	8	1	0.520850673678968
1735	BPI	0.0448143242097124	0.182578976558	0.07445540013735	113	8	1	0.522517543947115
11187	NDNF	0.0448853589322722	0.120775032709	0.371247850013	113	8	1	0.523054385909535
17231	ST3GAL1P1	0.0450451802536273	0.130476670158	0.3287029090835	113	8	1	0.523988204175955
3682	CORO7.PAM16	0.0452020712344464	0.774730221505	3.17810941964	113	8	1	0.523988204175955
4050	CXorf67	0.0453691559873569	0.0887552786647	0	113	8	1	0.523988204175955
19324	UBXN10	0.0454112367021408	0.1665782726	0.6802144349575	113	8	1	0.523988204175955
7284	HCG25	0.0456859146864811	1.56123476559	3.319603737765	113	8	1	0.523988204175955
7645	HNRNPA1P62	0.0457226136210731	1.83020643548	3.65157850089	113	8	1	0.523988204175955
10987	MYOM2	0.0457358267477187	2.19680963584	0.3491502803355	113	8	1	0.523988204175955
20263	ZNF137P	0.0457461041762852	2.80118535978	4.732387593075	113	8	1	0.523988204175955
10733	MSNP1	0.0457538125647054	0.332579328484	0.6333331034705	113	8	1	0.523988204175955
10657	MRPL58	0.0457651921106702	21.2806464305	28.5548574231	113	8	1	0.523988204175955
10710	MSANTD2	0.0457651921106702	4.19264299169	2.81936615281	113	8	1	0.523988204175955
13406	PPM1M	0.0457651921106702	11.6870694519	6.07966884995	113	8	1	0.523988204175955
1361	ATP6V0B	0.0457662933884545	66.2449152816	91.54425409765	113	8	1	0.523988204175955
10448	MLLT3	0.0457662933884545	10.5419634758	18.80819873915	113	8	1	0.523988204175955
16458	SLC35F6	0.0457662933884545	12.6469467452	20.1057687033	113	8	1	0.523988204175955
836	ANXA4	0.0457666604822804	80.4446719149	121.7920131905	113	8	1	0.523988204175955
3512	CNOT1	0.0457666604822804	163.210960905	204.392710306	113	8	1	0.523988204175955
3756	CPSF3	0.0457666604822804	47.4388408133	61.63776810695	113	8	1	0.523988204175955
4401	DGCR8	0.0457666604822804	25.7627331007	36.4195980312	113	8	1	0.523988204175955
8437	IRAK4	0.0457666604822804	14.1262862687	18.90683130825	113	8	1	0.523988204175955
10154	ME2	0.0457666604822804	39.0013462168	61.63182344125	113	8	1	0.523988204175955
10339	MICAL3	0.0457666604822804	73.3867970931	54.4290652085	113	8	1	0.523988204175955
10665	MRPS16	0.0457666604822804	48.2445183817	77.80433499065	113	8	1	0.523988204175955
11050	NAGK	0.0457666604822804	100.037563986	145.341105654	113	8	1	0.523988204175955
14033	RAB11FIP2	0.0457666604822804	27.2161389554	32.0071016777	113	8	1	0.523988204175955
14054	RAB27A	0.0457666604822804	57.819579045	105.16642178485	113	8	1	0.523988204175955
15894	SEPT10	0.0457666604822804	39.6882818382	52.94705279965	113	8	1	0.523988204175955
16003	SETX	0.0457666604822804	41.9764918551	48.98956278465	113	8	1	0.523988204175955
16638	SLX4	0.0457666604822804	4.65611059878	6.29461863936	113	8	1	0.523988204175955
16641	SMAD2	0.0457666604822804	136.997679214	161.273798072	113	8	1	0.523988204175955
19714	WAC	0.0457666604822804	241.787017595	383.4480961905	113	8	1	0.523988204175955
19896	XBP1	0.0457666604822804	40.7505169176	26.1182785868	113	8	1	0.523988204175955
15078	RPL4P1	0.0460691042107779	0	0.02173784563905	113	8	1	0.526428086053275
3845	CRYGN	0.0461098200773273	0	0	113	8	1	0.526428086053275
7480	HKDC1	0.0462745378841734	0.669861883713	0.284970357455	113	8	1	0.526428086053275
2367	CAP1P2	0.0464150782961889	0.120539045791	0.2132962633605	113	8	1	0.526428086053275
8456	IRX1	0.0464857770439957	0.375345666548	2.49518825034	113	8	1	0.526428086053275
14620	RN7SL151P	0.0465886992408155	0.376918183752	0	113	8	1	0.526428086053275
15579	SAA2	0.0465886992408155	0.153426932456	0	113	8	1	0.526428086053275
9077	KRT18P62	0.0466570334793759	0.159583652634	0.424222154104	113	8	1	0.526428086053275
4230	DCANP1	0.0467124215136351	0.0237266888544	0.149470725021	113	8	1	0.526428086053275
5286	EPHA10	0.0467564410579794	0	0	113	8	1	0.526428086053275
10947	MYL6BP1	0.0468166901344068	0	0.0632085520665	113	8	1	0.526428086053275
11302	NELL1	0.0468489181917729	3.62697980204	0.6174388550485	113	8	1	0.526428086053275
11605	NPM1P37	0.0468791126465923	1.33406153638	2.50440291776	113	8	1	0.526428086053275
11755	NUAK1	0.0468973803384965	2.94068287208	8.028061710025	113	8	1	0.526428086053275
18618	TPM3P1	0.0468973803384965	2.49797562494	4.9884841409	113	8	1	0.526428086053275
5540	FAM104B	0.0469067011438951	10.0276469335	13.6751709697	113	8	1	0.526428086053275
17779	TCF7	0.0469067011438951	10.2685691138	19.018137115	113	8	1	0.526428086053275
7418	HINFP	0.0469089381929096	18.9734802546	25.2083807914	113	8	1	0.526428086053275
18447	TMX2P1	0.0469089381929096	15.8443769401	24.73373757665	113	8	1	0.526428086053275
5348	ERI1	0.0469100567255036	9.1936349443	12.62141176695	113	8	1	0.526428086053275
14397	REEP3	0.0469100567255036	8.36383847821	13.14382181925	113	8	1	0.526428086053275
19449	USF2	0.0469100567255036	204.456942138	268.23140234	113	8	1	0.526428086053275
877	APAF1	0.0469104295708996	22.2815811526	28.4141447235	113	8	1	0.526428086053275
1667	BLVRA	0.0469104295708996	55.0097689959	86.9505764395	113	8	1	0.526428086053275
2949	CDK6	0.0469104295708996	29.3023540902	16.18282358585	113	8	1	0.526428086053275
7882	HSPA9	0.0469104295708996	187.595171295	302.0269738195	113	8	1	0.526428086053275
11178	NCS1	0.0469104295708996	3.84866154687	6.747213504015	113	8	1	0.526428086053275
11517	NOP2	0.0469104295708996	34.0756297768	43.387616775	113	8	1	0.526428086053275
16238	SLC12A2	0.0469104295708996	25.1129063771	33.72298744535	113	8	1	0.526428086053275
17263	STAG3	0.0469104295708996	9.34064082145	16.3593913269	113	8	1	0.526428086053275
18829	TRIM37	0.0469104295708996	17.8113718674	22.74261564865	113	8	1	0.526428086053275
19207	UBA2	0.0469104295708996	131.684078618	193.141493551	113	8	1	0.526428086053275
19512	USP53	0.0469104295708996	15.0434456444	42.95770432275	113	8	1	0.526428086053275
19727	WASH6P	0.0469104295708996	46.5033076203	74.2038223204	113	8	1	0.526428086053275
20090	ZC3H14	0.0469104295708996	137.114740634	168.439362578	113	8	1	0.526428086053275
20113	ZCCHC6	0.0469104295708996	19.9785153754	25.1617290378	113	8	1	0.526428086053275
20383	ZNF326	0.0469104295708996	43.7722575151	55.2557556786	113	8	1	0.526428086053275
2121	C3orf20	0.0472359104901623	0.253617515705	0.1009590659805	113	8	1	0.527649539600877
18968	TSPAN1	0.0472359104901623	1.24067904846	0.2803814735085	113	8	1	0.527649539600877
2999	CEACAM6	0.047343102976672	0	0.3972961760555	113	8	1	0.527649539600877
6506	GBA3	0.0473834506729894	0	0.2785439349695	113	8	1	0.527649539600877
12847	PIF1	0.0474781235443839	3.02778747752	1.37376136919	113	8	1	0.527649539600877
5674	FAM205BP	0.0477115299262763	0.16704822337	0.6381835923295	113	8	1	0.527649539600877
6608	GGT3P	0.0477845268612527	0	0.05477543063825	113	8	1	0.527649539600877
8988	KLK13	0.0479121737162127	0.0624493906235	2.285052665272	113	8	1	0.527649539600877
12202	OVCH1.AS1	0.0479121737162127	0.0693032160407	0	113	8	1	0.527649539600877
10899	MYADML	0.0479403685859043	1.79484849406	7.345124469785	113	8	1	0.527649539600877
17410	SUCLG2P2	0.0479403685859043	0.232378451546	0.3380229883945	113	8	1	0.527649539600877
18424	TMPRSS5	0.0479403685859043	1.11411478934	0.3334669567775	113	8	1	0.527649539600877
12817	PHOSPHO2	0.0480569506878351	4.49343528473	7.36374869253	113	8	1	0.527649539600877
6635	GIN1	0.0480649014822184	4.37104260294	7.2960100799	113	8	1	0.527649539600877
12580	PDE8B	0.0480649014822184	1.35084581544	2.949956520695	113	8	1	0.527649539600877
5123	EIF5A2	0.0480705807782346	13.6319414691	24.71852659515	113	8	1	0.527649539600877
18206	TMEM144	0.0480743670483248	10.1111964071	5.73772390386	113	8	1	0.527649539600877
20326	ZNF248	0.0480743670483248	6.14982876445	7.80953540831	113	8	1	0.527649539600877
471	AGPS	0.0480777747411548	25.366291012	30.86357344965	113	8	1	0.527649539600877
1094	ARL8A	0.0480777747411548	51.876641928	102.26220351385	113	8	1	0.527649539600877
7712	HOMEZ	0.0480777747411548	4.45284296684	6.215475461085	113	8	1	0.527649539600877
11716	NSUN3	0.0480777747411548	7.22039309639	9.52931912395	113	8	1	0.527649539600877
13402	PPM1H	0.0480777747411548	8.2742515576	15.39678609335	113	8	1	0.527649539600877
16399	SLC29A3	0.0480777747411548	8.36132649269	15.46041068835	113	8	1	0.527649539600877
16746	SMU1	0.0480777747411548	32.1199090211	40.08533731145	113	8	1	0.527649539600877
17624	TAPT1	0.0480777747411548	31.7368050343	42.61985857245	113	8	1	0.527649539600877
1406	ATXN1L	0.0480781533766005	8.02418533793	11.038783043485	113	8	1	0.527649539600877
2401	CARD8	0.0480781533766005	29.2380819682	41.89342701105	113	8	1	0.527649539600877
2706	CCNY	0.0480781533766005	67.7844164735	88.2905126175	113	8	1	0.527649539600877
3192	CHD7	0.0480781533766005	86.9181545973	117.5888328565	113	8	1	0.527649539600877
4896	ECM1	0.0480781533766005	51.0181511311	115.4548494335	113	8	1	0.527649539600877
5016	EGLN2	0.0480781533766005	42.128396504	58.23021929745	113	8	1	0.527649539600877
5486	EZH2	0.0480781533766005	17.0088770531	20.4956052901	113	8	1	0.527649539600877
5815	FAM96A	0.0480781533766005	36.0319315119	22.3850358492	113	8	1	0.527649539600877
5849	FASTKD2	0.0480781533766005	28.3568105224	33.6275755594	113	8	1	0.527649539600877
5909	FBXO30	0.0480781533766005	3.72203714537	5.519819308935	113	8	1	0.527649539600877
7514	HM13	0.0480781533766005	136.14808361	160.8512474965	113	8	1	0.527649539600877
9174	LAMC1	0.0480781533766005	194.61443401	321.3598690145	113	8	1	0.527649539600877
9236	LCMT1	0.0480781533766005	48.5401135584	65.39973524615	113	8	1	0.527649539600877
10523	MORF4L1	0.0480781533766005	582.107508007	810.589398731	113	8	1	0.527649539600877
11143	NCBP1	0.0480781533766005	23.5418653234	27.5145186307	113	8	1	0.527649539600877
14274	RBBP6	0.0480781533766005	46.3777193812	60.2436936546	113	8	1	0.527649539600877
3724	CPB1	0.0481722353575613	0	0.7362549447335	113	8	1	0.528404986267505
18113	TM4SF19.TCTEX1D2	0.0482974807027304	0	1.35867341334	113	8	1	0.529416501758008
17863	TERF1P1	0.048315042207358	0	0.03985233117205	113	8	1	0.529416501758008
8189	IGLV2.23	0.0484117969212905	5.30508627515	1.592402204625	113	8	1	0.529623059697167
14844	RPL12P14	0.0485556077495473	0.074833186071	0	113	8	1	0.529623059697167
808	ANO5	0.0485620160948766	0.906277298932	0.166849349698	113	8	1	0.529623059697167
16985	SPATA33	0.0486390667064656	4.046026928	7.06374348676	113	8	1	0.529623059697167
12116	OR7E161P	0.0487287350099472	0	0.05095876573455	113	8	1	0.529623059697167
13159	PNLIPRP3	0.048733883443141	0.0600328571834	1.151464141264	113	8	1	0.529623059697167
2981	CDRT15P1	0.0489620022797494	0.171823410826	0	113	8	1	0.529623059697167
9857	MAEL	0.049182135251001	0.035747206338	0.2244118281025	113	8	1	0.529623059697167
14807	RPARP.AS1	0.0492379109766082	0.832846400142	1.281083838124	113	8	1	0.529623059697167
4779	DTX1	0.0492486748388593	0.718167992171	1.50423316937	113	8	1	0.529623059697167
5748	FAM47E.STBD1	0.0492486748388593	3.13829546228	2.047455115145	113	8	1	0.529623059697167
4884	EBPL	0.0492625147405688	6.05454019986	2.492949294085	113	8	1	0.529623059697167
18922	TRPM3	0.0492625147405688	1.38846330468	0.2789896585455	113	8	1	0.529623059697167
4680	DPCD	0.0492663592874788	9.64370573917	13.5342499472	113	8	1	0.529623059697167
6229	FPR3	0.0492663592874788	7.54349084577	17.1298291395	113	8	1	0.529623059697167
10189	MED31	0.0492663592874788	5.72098257441	6.915323928765	113	8	1	0.529623059697167
1994	C1GALT1C1	0.049268666042699	4.16417494059	5.202243565945	113	8	1	0.529623059697167
5287	EPHA2	0.049268666042699	11.1463541952	4.167326610015	113	8	1	0.529623059697167
12844	PIDD1	0.049268666042699	2.99237408216	2.360958601565	113	8	1	0.529623059697167
14728	RNF39	0.049268666042699	1.04291725878	2.471128812505	113	8	1	0.529623059697167
15709	SCIN	0.049268666042699	4.07430608151	22.3271416985	113	8	1	0.529623059697167
2179	C6orf136	0.0492698194279228	36.9284204748	56.3702114658	113	8	1	0.529623059697167
3101	CERS5	0.0492698194279228	24.5818046578	31.29179088995	113	8	1	0.529623059697167
4981	EFCAB7	0.0492698194279228	6.51158697438	7.86755145979	113	8	1	0.529623059697167
10738	MSRB3	0.0492698194279228	27.8747326362	49.5640447599	113	8	1	0.529623059697167
12818	PHPT1	0.0492698194279228	48.3364949387	62.6465294507	113	8	1	0.529623059697167
2378	CAPN2	0.0492702038907919	110.723102923	154.527868404	113	8	1	0.529623059697167
5523	FADS1	0.0492702038907919	41.9198368527	25.86111356195	113	8	1	0.529623059697167
7264	HBA2	0.0492702038907919	187.175466179	48.4126057863	113	8	1	0.529623059697167
10138	MDC1	0.0492702038907919	29.0441067772	34.5564063406	113	8	1	0.529623059697167
11698	NSD2	0.0492702038907919	44.0737055925	55.24525524965	113	8	1	0.529623059697167
16099	SH3KBP1	0.0492702038907919	50.8809537043	31.27108164885	113	8	1	0.529623059697167
16935	SP2	0.0492702038907919	15.0689131295	20.8870363792	113	8	1	0.529623059697167
18408	TMOD3	0.0492702038907919	34.7091671441	46.00138932305	113	8	1	0.529623059697167
18939	TSC1	0.0492702038907919	21.0372840236	26.5239771904	113	8	1	0.529623059697167
19574	VCP	0.0492702038907919	122.212543559	151.527060608	113	8	1	0.529623059697167
19797	WDR7	0.0492702038907919	34.6156653049	47.50195646775	113	8	1	0.529623059697167
16034	SFTPB	0.0494473077152885	0	0.649969575465	113	8	1	0.530975624010905
14286	RBM11	0.0496121717908553	1.8771493799	0.3030522423795	113	8	1	0.530975624010905
1665	BLOC1S5.TXNDC5	0.0496992634632344	1.73541644935	0.7636916410785	113	8	1	0.530975624010905
7809	HS6ST2	0.0497580658203811	0.118077834547	0	113	8	1	0.530975624010905
2110	C2orf73	0.0497838616152804	0.0657602017418	0.2821575420965	113	8	1	0.530975624010905
19983	YPEL4	0.0498115566933644	1.01855168725	0.446767470046	113	8	1	0.530975624010905
5125	EIF5AL1	0.0498715946919622	0.261563842084	0.5414022669625	113	8	1	0.530975624010905
582	ALDH3B2	0.0498873738262056	0.47185539834	2.156724569795	113	8	1	0.530975624010905
3143	CFHR3	0.049953217781675	0.241550065418	0.542880388603	113	8	1	0.530975624010905
19998	YWHAEP5	0.0500423398104864	0.245820242775	0.503189333825	113	8	1	0.530975624010905
438	AGAP10P	0.0501089864069839	0.472350796938	1.004919252968	113	8	1	0.530975624010905
2732	CCT5P2	0.0501968670481223	0	0.0416283997602	113	8	1	0.530975624010905
8184	IGLV1.51	0.0503449127682218	5.67963959457	2.518821745555	113	8	1	0.530975624010905
1314	ATP2A1.AS1	0.0504090770604783	0.60587808891	1.361348468895	113	8	1	0.530975624010905
14407	RELL2	0.0504541699805896	2.31691223219	1.305666709625	113	8	1	0.530975624010905
10766	MT1F	0.0504732944022302	8.92583553011	2.90790661968	113	8	1	0.530975624010905
19954	YBX1P2	0.0504732944022302	0.708177180265	0.842559575829	113	8	1	0.530975624010905
15796	SDS	0.0504791490790692	0.904567321656	2.169324951885	113	8	1	0.530975624010905
14216	RARB	0.0504830522651746	5.17320081772	1.866939905685	113	8	1	0.530975624010905
20216	ZIK1	0.0504830522651746	2.42759222432	4.066039568055	113	8	1	0.530975624010905
1831	BTN2A3P	0.0504853942030267	7.82090024521	11.81304113085	113	8	1	0.530975624010905
20614	ZNF653	0.0504853942030267	3.48615222865	5.654569980575	113	8	1	0.530975624010905
20845	ZYG11B	0.0504853942030267	22.541125074	27.80570774905	113	8	1	0.530975624010905
3432	CLN8	0.0504865651793175	28.3839825044	38.7773608626	113	8	1	0.530975624010905
3711	COX7B	0.0504865651793175	128.563357273	237.1053319235	113	8	1	0.530975624010905
4259	DCTN4	0.0504865651793175	47.1114583785	60.50927036135	113	8	1	0.530975624010905
4677	DOPEY2	0.0504865651793175	18.0808568687	30.3552860496	113	8	1	0.530975624010905
9731	LRRTM2	0.0504865651793175	4.95422335439	6.19558410875	113	8	1	0.530975624010905
17080	SPRTN	0.0504865651793175	13.9222597889	19.13750657135	113	8	1	0.530975624010905
17241	ST6GALNAC2	0.0504865651793175	43.1960627844	102.52485281725	113	8	1	0.530975624010905
20591	ZNF619	0.0504865651793175	6.16798622762	8.92236323093	113	8	1	0.530975624010905
6847	GORASP2	0.0504869555058388	131.475700607	179.544819618	113	8	1	0.530975624010905
9350	LIMA1	0.0504869555058388	37.0317186893	69.15766272275	113	8	1	0.530975624010905
12894	PIKFYVE	0.0504869555058388	46.8828857271	59.31512565445	113	8	1	0.530975624010905
13901	PTPN14	0.0504869555058388	24.0425572687	31.51181931875	113	8	1	0.530975624010905
14027	RAB10	0.0504869555058388	105.319867364	130.9612325405	113	8	1	0.530975624010905
15568	S100B	0.0504869555058388	133.554357112	56.04649787995	113	8	1	0.530975624010905
16576	SLC7A8	0.0504869555058388	16.3832820288	46.70445582455	113	8	1	0.530975624010905
16784	SNHG20	0.0504869555058388	1527.1349722	1096.132699011	113	8	1	0.530975624010905
17096	SPTBN2	0.0504869555058388	9.23930834472	24.3757583867	113	8	1	0.530975624010905
18583	TP53BP2	0.0504869555058388	37.5326641554	56.05622774745	113	8	1	0.530975624010905
18930	TRPV2	0.0504869555058388	43.032775723	70.2374557023	113	8	1	0.530975624010905
19594	VDAC3	0.0504869555058388	88.0384876382	128.3843578135	113	8	1	0.530975624010905
9426	LINC00955	0.0505757127792644	0	0.03380229883945	113	8	1	0.531483426627517
14793	RP1L1	0.0507004065648373	0.0772277642153	0.2091816892065	113	8	1	0.531483426627517
15271	RPS26P31	0.0507238845857638	1.3801588668	0.5508291859805	113	8	1	0.531483426627517
15046	RPL36AP33	0.0509564869702143	0	0.239589115186	113	8	1	0.531483426627517
377	ADH5P4	0.0509791292137402	0.0206931938513	0.07507996731165	113	8	1	0.531483426627517
13282	POPDC3	0.0509922580788298	3.61833887863	1.1967726771375	113	8	1	0.531483426627517
12665	PERM1	0.0509988605292883	0.17428383866	0.7464974312185	113	8	1	0.531483426627517
15343	RPS4XP3	0.051007800793707	0.290523833065	0.0560154348065	113	8	1	0.531483426627517
13423	PPP1R14BP5	0.0510277665315169	0.260528790727	0	113	8	1	0.531483426627517
[truncated: 18,930 more rows]
