# Supplementary material for: Genetic and Methylation Analysis of CTNNB1 in Benign and Malignant Melanocytic Lesions
Source: Cancers (Basel). 2022 Aug 23;14(17):4066. doi: 10.3390/cancers14174066 (PMC9454999; doi:10.3390/cancers14174066)
Supplement: Supplementary file 1 [file cancers-14-04066-s001.zip › Supplementary Table S4_MSigDB_Hallmark_2020_table.txt]

Term	Overlap	P-value	Adjusted P-value	Old P-value	Old Adjusted P-value	Odds Ratio	Combined Score	Genes
Wnt-beta Catenin Signaling	2/42	0.01871405540009226	0.41170921880202976	0	0	10.13265306122449	40.31256172341721	AXIN2;NKD1
Pancreas Beta Cells	1/40	0.18184003844564067	0.6348838112697764	0	0	5.144004144004144	8.768612919919887	STXBP1
Fatty Acid Metabolism	2/158	0.18711815886392233	0.6348838112697764	0	0	2.5829408686551543	4.329047629874819	CPT2;ACSL1
Apoptosis	2/161	0.19253423323314423	0.6348838112697764	0	0	2.533821075600051	4.174422855022089	BIK;CTH
Mitotic Spindle	2/199	0.2623741321223194	0.6348838112697764	0	0	2.0411271107427744	2.7309950255145217	CEP250;ATG4B
Glycolysis	2/200	0.2642273190435063	0.6348838112697764	0	0	2.0307153164296023	2.702771390555414	BIK;CTH
Adipogenesis	2/200	0.2642273190435063	0.6348838112697764	0	0	2.0307153164296023	2.702771390555414	CPT2;COQ9
Myogenesis	2/200	0.2642273190435063	0.6348838112697764	0	0	2.0307153164296023	2.702771390555414	ACSL1;CRYAB
IL-6/JAK/STAT3 Signaling	1/87	0.3540498524990138	0.6348838112697764	0	0	2.327225745830397	2.4163993335324085	A2M
Pperoxisome	1/104	0.4070550586365517	0.6348838112697764	0	0	1.9414533686378346	1.7449915352070269	ACSL1
Bile Acid Metabolism	1/112	0.43048561638067023	0.6348838112697764	0	0	1.8008008008008007	1.5177894088208939	ACSL1
Coagulation	1/138	0.5004839181972011	0.6348838112697764	0	0	1.45712600457126	1.0085932042209516	A2M
UV Response Dn	1/144	0.515386675547343	0.6348838112697764	0	0	1.3955640319276683	0.9250326397711035	PIK3CD
IL-2/STAT5 Signaling	1/199	0.6330305302852147	0.6348838112697764	0	0	1.0051015202530353	0.4595692288153314	AGER
Xenobiotic Metabolism	1/200	0.6348838112697764	0.6348838112697764	0	0	1.0	0.454313271209604	ABCC2
Hypoxia	1/200	0.6348838112697764	0.6348838112697764	0	0	1.0	0.454313271209604	XPNPEP1
Oxidative Phosphorylation	1/200	0.6348838112697764	0.6348838112697764	0	0	1.0	0.454313271209604	NQO2
G2-M Checkpoint	1/200	0.6348838112697764	0.6348838112697764	0	0	1.0	0.454313271209604	LIG3
KRAS Signaling Dn	1/200	0.6348838112697764	0.6348838112697764	0	0	1.0	0.454313271209604	TG
Complement	1/200	0.6348838112697764	0.6348838112697764	0	0	1.0	0.454313271209604	XPNPEP1
mTORC1 Signaling	1/200	0.6348838112697764	0.6348838112697764	0	0	1.0	0.454313271209604	CTH
Inflammatory Response	1/200	0.6348838112697764	0.6348838112697764	0	0	1.0	0.454313271209604	RNF144B
