# Supplementary material for: Genetic and Methylation Analysis of CTNNB1 in Benign and Malignant Melanocytic Lesions
Source: Cancers (Basel). 2022 Aug 23;14(17):4066. doi: 10.3390/cancers14174066 (PMC9454999; doi:10.3390/cancers14174066)
Supplement: Supplementary file 1 [file cancers-14-04066-s001.zip › Supplementary Table S5.txt]

HALLMARK_WNT_BETA_CATENIN_SIGNALING
> Genes up-regulated by activation of WNT signaling through accumulation of beta catenin CTNNB1 [GeneID=1499].
ADAM17
AXIN1
AXIN2
CCND2
CSNK1E
CTNNB1
CUL1
DKK1
DKK4
DLL1
DVL2
FRAT1
FZD1
FZD8
GNAI1
HDAC11
HDAC2
HDAC5
HEY1
HEY2
JAG1
JAG2
KAT2A
LEF1
MAML1
MYC
NCOR2
NCSTN
NKD1
NOTCH1
NOTCH4
NUMB
PPARD
PSEN2
PTCH1
RBPJ
SKP2
TCF7
TP53
WNT1
WNT5B
WNT6
